# Supplementary material for: Direct current stimulation modulates gene expression in isolated astrocytes with implications for glia-mediated plasticity
Source: Sci Rep. 2022 Oct 26;12:17964. doi: 10.1038/s41598-022-22394-8 (PMC9606293; doi:10.1038/s41598-022-22394-8)
Supplement: Supplementary file 1 — Supplementary Information 1. [file 41598_2022_22394_MOESM1_ESM.xlsx]

## Sheet: Metadata
SERIES
title	Real-time quantitative PCR analysis of human astrocytes exposed to pressure-driven flow and/or Direct Current Stimulation in vitro
summary	The objective of this study was to investigate the effect of Direct Current Stimulation (DCS) on the gene expression of human astrocytes (HA). DCS at 0.1 or 1mA was applied to monolayers of HA for 10 minutes. Expression of a set of neuroactive genes was assessed immediately of 1 hour after DCS using RT-qPCR. Because DCS can produce electroosmotic flow and fluid shear stress known to influence cel…
summary
overall design	HA were obtained from Cell Applications. DCS was applied with (DCS P) or without (DCS S) a pressure differential that induced fluid flow across the cell monolayer. Monolayers exposed only to convective flow (conP) were also examined. A static control (conS) kept in an incubator for the duration of the experiment was used as the calibrator sample for gene expression analysis. Total RNA was collect…
contributor	Limary,M,Cancel
contributor	John,M,Tarbell
SAMPLES
Sample name	title	description	source name	organism	characteristics: Treatment group	characteristics: DCS current (mA)	characteristics: RNA collection time	molecule	label	platform
SAMPLE 1	HA-convective flow control	test	Human astrocytes from healthy normal brain; Cell Applications, Inc.	Homo sapiens	conP	n/a	immediate	total RNA	SYBR Green
SAMPLE 2	HA-convective flow and DCS	test	Human astrocytes from healthy normal brain; Cell Applications, Inc.	Homo sapiens	DCS P	0.1	immediate	total RNA	SYBR Green
SAMPLE 3	HA-no flow (static) control	control	Human astrocytes from healthy normal brain; Cell Applications, Inc.	Homo sapiens	conS	n/a	immediate	total RNA	SYBR Green
SAMPLE 4	HA-DCS	test	Human astrocytes from healthy normal brain; Cell Applications, Inc.	Homo sapiens	DCS S	0.1	immediate	total RNA	SYBR Green
SAMPLE 5	HA-convective flow control	test	Human astrocytes from healthy normal brain; Cell Applications, Inc.	Homo sapiens	conP	n/a	immediate	total RNA	SYBR Green
SAMPLE 6	HA-convective flow and DCS	test	Human astrocytes from healthy normal brain; Cell Applications, Inc.	Homo sapiens	DCS P	0.1	immediate	total RNA	SYBR Green
SAMPLE 7	HA-no flow (static) control	control	Human astrocytes from healthy normal brain; Cell Applications, Inc.	Homo sapiens	conS	n/a	immediate	total RNA	SYBR Green
SAMPLE 8	HA-DCS	test	Human astrocytes from healthy normal brain; Cell Applications, Inc.	Homo sapiens	DCS S	0.1	immediate	total RNA	SYBR Green
SAMPLE 9	HA-convective flow control	test	Human astrocytes from healthy normal brain; Cell Applications, Inc.	Homo sapiens	conP	n/a	immediate	total RNA	SYBR Green
SAMPLE 10	HA-convective flow and DCS	test	Human astrocytes from healthy normal brain; Cell Applications, Inc.	Homo sapiens	DCS P	0.1	immediate	total RNA	SYBR Green
SAMPLE 11	HA-no flow (static) control	control	Human astrocytes from healthy normal brain; Cell Applications, Inc.	Homo sapiens	conS	n/a	immediate	total RNA	SYBR Green
SAMPLE 12	HA-DCS	test	Human astrocytes from healthy normal brain; Cell Applications, Inc.	Homo sapiens	DCS S	0.1	immediate	total RNA	SYBR Green
SAMPLE 13	HA-convective flow control	test	Human astrocytes from healthy normal brain; Cell Applications, Inc.	Homo sapiens	conP	n/a	immediate	total RNA	SYBR Green
SAMPLE 14	HA-convective flow and DCS	test	Human astrocytes from healthy normal brain; Cell Applications, Inc.	Homo sapiens	DCS P	0.1	immediate	total RNA	SYBR Green
SAMPLE 15	HA-no flow (static) control	control	Human astrocytes from healthy normal brain; Cell Applications, Inc.	Homo sapiens	conS	n/a	immediate	total RNA	SYBR Green
SAMPLE 16	HA-DCS	test	Human astrocytes from healthy normal brain; Cell Applications, Inc.	Homo sapiens	DCS S	0.1	immediate	total RNA	SYBR Green
SAMPLE 17	HA-convective flow control	test	Human astrocytes from healthy normal brain; Cell Applications, Inc.	Homo sapiens	conP	n/a	immediate	total RNA	SYBR Green
SAMPLE 18	HA-convective flow and DCS	test	Human astrocytes from healthy normal brain; Cell Applications, Inc.	Homo sapiens	DCS P	0.1	immediate	total RNA	SYBR Green
SAMPLE 19	HA-no flow (static) control	control	Human astrocytes from healthy normal brain; Cell Applications, Inc.	Homo sapiens	conS	n/a	immediate	total RNA	SYBR Green
SAMPLE 20	HA-DCS	test	Human astrocytes from healthy normal brain; Cell Applications, Inc.	Homo sapiens	DCS S	0.1	immediate	total RNA	SYBR Green
SAMPLE 21	HA-convective flow control	test	Human astrocytes from healthy normal brain; Cell Applications, Inc.	Homo sapiens	conP	n/a	immediate	total RNA	SYBR Green
SAMPLE 22	HA-convective flow and DCS	test	Human astrocytes from healthy normal brain; Cell Applications, Inc.	Homo sapiens	DCS P	0.1	immediate	total RNA	SYBR Green
SAMPLE 23	HA-no flow (static) control	control	Human astrocytes from healthy normal brain; Cell Applications, Inc.	Homo sapiens	conS	n/a	immediate	total RNA	SYBR Green
SAMPLE 24	HA-DCS	test	Human astrocytes from healthy normal brain; Cell Applications, Inc.	Homo sapiens	DCS S	0.1	immediate	total RNA	SYBR Green
SAMPLE 25	HA-convective flow control	test	Human astrocytes from healthy normal brain; Cell Applications, Inc.	Homo sapiens	conP	n/a	immediate	total RNA	SYBR Green
SAMPLE 26	HA-convective flow and DCS	test	Human astrocytes from healthy normal brain; Cell Applications, Inc.	Homo sapiens	DCS P	0.1	immediate	total RNA	SYBR Green
SAMPLE 27	HA-no flow (static) control	control	Human astrocytes from healthy normal brain; Cell Applications, Inc.	Homo sapiens	conS	n/a	immediate	total RNA	SYBR Green
SAMPLE 28	HA-DCS	test	Human astrocytes from healthy normal brain; Cell Applications, Inc.	Homo sapiens	DCS S	0.1	immediate	total RNA	SYBR Green
SAMPLE 29	HA-convective flow control	test	Human astrocytes from healthy normal brain; Cell Applications, Inc.	Homo sapiens	conP	n/a	immediate	total RNA	SYBR Green
SAMPLE 30	HA-convective flow and DCS	test	Human astrocytes from healthy normal brain; Cell Applications, Inc.	Homo sapiens	DCS P	0.1	immediate	total RNA	SYBR Green
SAMPLE 31	HA-no flow (static) control	control	Human astrocytes from healthy normal brain; Cell Applications, Inc.	Homo sapiens	conS	n/a	immediate	total RNA	SYBR Green
SAMPLE 32	HA-DCS	test	Human astrocytes from healthy normal brain; Cell Applications, Inc.	Homo sapiens	DCS S	0.1	immediate	total RNA	SYBR Green
SAMPLE 33	HA-convective flow control	test	Human astrocytes from healthy normal brain; Cell Applications, Inc.	Homo sapiens	conP	n/a	immediate	total RNA	SYBR Green
SAMPLE 34	HA-convective flow and DCS	test	Human astrocytes from healthy normal brain; Cell Applications, Inc.	Homo sapiens	DCS P	0.1	immediate	total RNA	SYBR Green
SAMPLE 35	HA-no flow (static) control	control	Human astrocytes from healthy normal brain; Cell Applications, Inc.	Homo sapiens	conS	n/a	immediate	total RNA	SYBR Green
SAMPLE 36	HA-DCS	test	Human astrocytes from healthy normal brain; Cell Applications, Inc.	Homo sapiens	DCS S	0.1	immediate	total RNA	SYBR Green
SAMPLE 37	HA-convective flow control	test	Human astrocytes from healthy normal brain; Cell Applications, Inc.	Homo sapiens	conP	n/a	1HR	total RNA	SYBR Green
SAMPLE 38	HA-convective flow and DCS	test	Human astrocytes from healthy normal brain; Cell Applications, Inc.	Homo sapiens	DCS P	0.1	1HR	total RNA	SYBR Green
SAMPLE 39	HA-no flow (static) control	control	Human astrocytes from healthy normal brain; Cell Applications, Inc.	Homo sapiens	conS	n/a	1HR	total RNA	SYBR Green
SAMPLE 40	HA-DCS	test	Human astrocytes from healthy normal brain; Cell Applications, Inc.	Homo sapiens	DCS S	0.1	1HR	total RNA	SYBR Green
SAMPLE 41	HA-convective flow control	test	Human astrocytes from healthy normal brain; Cell Applications, Inc.	Homo sapiens	conP	n/a	1HR	total RNA	SYBR Green
SAMPLE 42	HA-convective flow and DCS	test	Human astrocytes from healthy normal brain; Cell Applications, Inc.	Homo sapiens	DCS P	0.1	1HR	total RNA	SYBR Green
SAMPLE 43	HA-no flow (static) control	control	Human astrocytes from healthy normal brain; Cell Applications, Inc.	Homo sapiens	conS	n/a	1HR	total RNA	SYBR Green
SAMPLE 44	HA-DCS	test	Human astrocytes from healthy normal brain; Cell Applications, Inc.	Homo sapiens	DCS S	0.1	1HR	total RNA	SYBR Green
SAMPLE 45	HA-convective flow control	test	Human astrocytes from healthy normal brain; Cell Applications, Inc.	Homo sapiens	conP	n/a	1HR	total RNA	SYBR Green
SAMPLE 46	HA-convective flow and DCS	test	Human astrocytes from healthy normal brain; Cell Applications, Inc.	Homo sapiens	DCS P	0.1	1HR	total RNA	SYBR Green
SAMPLE 47	HA-no flow (static) control	control	Human astrocytes from healthy normal brain; Cell Applications, Inc.	Homo sapiens	conS	n/a	1HR	total RNA	SYBR Green
SAMPLE 48	HA-DCS	test	Human astrocytes from healthy normal brain; Cell Applications, Inc.	Homo sapiens	DCS S	0.1	1HR	total RNA	SYBR Green
SAMPLE 49	HA-convective flow control	test	Human astrocytes from healthy normal brain; Cell Applications, Inc.	Homo sapiens	conP	n/a	1HR	total RNA	SYBR Green
SAMPLE 50	HA-convective flow and DCS	test	Human astrocytes from healthy normal brain; Cell Applications, Inc.	Homo sapiens	DCS P	0.1	1HR	total RNA	SYBR Green
SAMPLE 51	HA-no flow (static) control	control	Human astrocytes from healthy normal brain; Cell Applications, Inc.	Homo sapiens	conS	n/a	1HR	total RNA	SYBR Green
SAMPLE 52	HA-DCS	test	Human astrocytes from healthy normal brain; Cell Applications, Inc.	Homo sapiens	DCS S	0.1	1HR	total RNA	SYBR Green
SAMPLE 53	HA-convective flow control	test	Human astrocytes from healthy normal brain; Cell Applications, Inc.	Homo sapiens	conP	n/a	1HR	total RNA	SYBR Green
SAMPLE 54	HA-convective flow and DCS	test	Human astrocytes from healthy normal brain; Cell Applications, Inc.	Homo sapiens	DCS P	0.1	1HR	total RNA	SYBR Green
SAMPLE 55	HA-no flow (static) control	control	Human astrocytes from healthy normal brain; Cell Applications, Inc.	Homo sapiens	conS	n/a	1HR	total RNA	SYBR Green
SAMPLE 56	HA-DCS	test	Human astrocytes from healthy normal brain; Cell Applications, Inc.	Homo sapiens	DCS S	0.1	1HR	total RNA	SYBR Green
SAMPLE 57	HA-convective flow control	test	Human astrocytes from healthy normal brain; Cell Applications, Inc.	Homo sapiens	conP	n/a	1HR	total RNA	SYBR Green
SAMPLE 58	HA-convective flow and DCS	test	Human astrocytes from healthy normal brain; Cell Applications, Inc.	Homo sapiens	DCS P	0.1	1HR	total RNA	SYBR Green
SAMPLE 59	HA-no flow (static) control	control	Human astrocytes from healthy normal brain; Cell Applications, Inc.	Homo sapiens	conS	n/a	1HR	total RNA	SYBR Green
SAMPLE 60	HA-DCS	test	Human astrocytes from healthy normal brain; Cell Applications, Inc.	Homo sapiens	DCS S	0.1	1HR	total RNA	SYBR Green
SAMPLE 61	HA-convective flow control	test	Human astrocytes from healthy normal brain; Cell Applications, Inc.	Homo sapiens	conP	n/a	1HR	total RNA	SYBR Green
SAMPLE 62	HA-convective flow and DCS	test	Human astrocytes from healthy normal brain; Cell Applications, Inc.	Homo sapiens	DCS P	0.1	1HR	total RNA	SYBR Green
SAMPLE 63	HA-no flow (static) control	control	Human astrocytes from healthy normal brain; Cell Applications, Inc.	Homo sapiens	conS	n/a	1HR	total RNA	SYBR Green
SAMPLE 64	HA-DCS	test	Human astrocytes from healthy normal brain; Cell Applications, Inc.	Homo sapiens	DCS S	0.1	1HR	total RNA	SYBR Green
SAMPLE 65	HA-convective flow control	test	Human astrocytes from healthy normal brain; Cell Applications, Inc.	Homo sapiens	conP	n/a	1HR	total RNA	SYBR Green
SAMPLE 66	HA-convective flow and DCS	test	Human astrocytes from healthy normal brain; Cell Applications, Inc.	Homo sapiens	DCS P	0.1	1HR	total RNA	SYBR Green
SAMPLE 67	HA-no flow (static) control	control	Human astrocytes from healthy normal brain; Cell Applications, Inc.	Homo sapiens	conS	n/a	1HR	total RNA	SYBR Green
SAMPLE 68	HA-DCS	test	Human astrocytes from healthy normal brain; Cell Applications, Inc.	Homo sapiens	DCS S	0.1	1HR	total RNA	SYBR Green
SAMPLE 69	HA-convective flow control	test	Human astrocytes from healthy normal brain; Cell Applications, Inc.	Homo sapiens	conP	n/a	1HR	total RNA	SYBR Green
SAMPLE 70	HA-convective flow and DCS	test	Human astrocytes from healthy normal brain; Cell Applications, Inc.	Homo sapiens	DCS P	0.1	1HR	total RNA	SYBR Green
SAMPLE 71	HA-no flow (static) control	control	Human astrocytes from healthy normal brain; Cell Applications, Inc.	Homo sapiens	conS	n/a	1HR	total RNA	SYBR Green
SAMPLE 72	HA-DCS	test	Human astrocytes from healthy normal brain; Cell Applications, Inc.	Homo sapiens	DCS S	0.1	1HR	total RNA	SYBR Green
SAMPLE 73	HA-convective flow control	test	Human astrocytes from healthy normal brain; Cell Applications, Inc.	Homo sapiens	conP	n/a	immediate	total RNA	SYBR Green
SAMPLE 74	HA-convective flow and DCS	test	Human astrocytes from healthy normal brain; Cell Applications, Inc.	Homo sapiens	DCS P	1	immediate	total RNA	SYBR Green
SAMPLE 75	HA-no flow (static) control	control	Human astrocytes from healthy normal brain; Cell Applications, Inc.	Homo sapiens	conS	n/a	immediate	total RNA	SYBR Green
SAMPLE 76	HA-DCS	test	Human astrocytes from healthy normal brain; Cell Applications, Inc.	Homo sapiens	DCS S	1	immediate	total RNA	SYBR Green
SAMPLE 77	HA-convective flow control	test	Human astrocytes from healthy normal brain; Cell Applications, Inc.	Homo sapiens	conP	n/a	immediate	total RNA	SYBR Green
SAMPLE 78	HA-convective flow and DCS	test	Human astrocytes from healthy normal brain; Cell Applications, Inc.	Homo sapiens	DCS P	1	immediate	total RNA	SYBR Green
SAMPLE 79	HA-no flow (static) control	control	Human astrocytes from healthy normal brain; Cell Applications, Inc.	Homo sapiens	conS	n/a	immediate	total RNA	SYBR Green
SAMPLE 80	HA-DCS	test	Human astrocytes from healthy normal brain; Cell Applications, Inc.	Homo sapiens	DCS S	1	immediate	total RNA	SYBR Green
SAMPLE 81	HA-convective flow control	test	Human astrocytes from healthy normal brain; Cell Applications, Inc.	Homo sapiens	conP	n/a	immediate	total RNA	SYBR Green
SAMPLE 82	HA-convective flow and DCS	test	Human astrocytes from healthy normal brain; Cell Applications, Inc.	Homo sapiens	DCS P	1	immediate	total RNA	SYBR Green
SAMPLE 83	HA-no flow (static) control	control	Human astrocytes from healthy normal brain; Cell Applications, Inc.	Homo sapiens	conS	n/a	immediate	total RNA	SYBR Green
SAMPLE 84	HA-DCS	test	Human astrocytes from healthy normal brain; Cell Applications, Inc.	Homo sapiens	DCS S	1	immediate	total RNA	SYBR Green
SAMPLE 85	HA-convective flow control	test	Human astrocytes from healthy normal brain; Cell Applications, Inc.	Homo sapiens	conP	n/a	immediate	total RNA	SYBR Green
SAMPLE 86	HA-convective flow and DCS	test	Human astrocytes from healthy normal brain; Cell Applications, Inc.	Homo sapiens	DCS P	1	immediate	total RNA	SYBR Green
SAMPLE 87	HA-no flow (static) control	control	Human astrocytes from healthy normal brain; Cell Applications, Inc.	Homo sapiens	conS	n/a	immediate	total RNA	SYBR Green
SAMPLE 88	HA-DCS	test	Human astrocytes from healthy normal brain; Cell Applications, Inc.	Homo sapiens	DCS S	1	immediate	total RNA	SYBR Green
SAMPLE 89	HA-convective flow control	test	Human astrocytes from healthy normal brain; Cell Applications, Inc.	Homo sapiens	conP	n/a	immediate	total RNA	SYBR Green
SAMPLE 90	HA-convective flow and DCS	test	Human astrocytes from healthy normal brain; Cell Applications, Inc.	Homo sapiens	DCS P	1	immediate	total RNA	SYBR Green
SAMPLE 91	HA-no flow (static) control	control	Human astrocytes from healthy normal brain; Cell Applications, Inc.	Homo sapiens	conS	n/a	immediate	total RNA	SYBR Green
SAMPLE 92	HA-DCS	test	Human astrocytes from healthy normal brain; Cell Applications, Inc.	Homo sapiens	DCS S	1	immediate	total RNA	SYBR Green
SAMPLE 93	HA-convective flow control	test	Human astrocytes from healthy normal brain; Cell Applications, Inc.	Homo sapiens	conP	n/a	immediate	total RNA	SYBR Green
SAMPLE 94	HA-convective flow and DCS	test	Human astrocytes from healthy normal brain; Cell Applications, Inc.	Homo sapiens	DCS P	1	immediate	total RNA	SYBR Green
SAMPLE 95	HA-no flow (static) control	control	Human astrocytes from healthy normal brain; Cell Applications, Inc.	Homo sapiens	conS	n/a	immediate	total RNA	SYBR Green
SAMPLE 96	HA-DCS	test	Human astrocytes from healthy normal brain; Cell Applications, Inc.	Homo sapiens	DCS S	1	immediate	total RNA	SYBR Green
SAMPLE 97	HA-convective flow control	test	Human astrocytes from healthy normal brain; Cell Applications, Inc.	Homo sapiens	conP	n/a	immediate	total RNA	SYBR Green
SAMPLE 98	HA-convective flow and DCS	test	Human astrocytes from healthy normal brain; Cell Applications, Inc.	Homo sapiens	DCS P	1	immediate	total RNA	SYBR Green
SAMPLE 99	HA-no flow (static) control	control	Human astrocytes from healthy normal brain; Cell Applications, Inc.	Homo sapiens	conS	n/a	immediate	total RNA	SYBR Green
SAMPLE 100	HA-DCS	test	Human astrocytes from healthy normal brain; Cell Applications, Inc.	Homo sapiens	DCS S	1	immediate	total RNA	SYBR Green
SAMPLE 101	HA-convective flow control	test	Human astrocytes from healthy normal brain; Cell Applications, Inc.	Homo sapiens	conP	n/a	immediate	total RNA	SYBR Green
SAMPLE 102	HA-convective flow and DCS	test	Human astrocytes from healthy normal brain; Cell Applications, Inc.	Homo sapiens	DCS P	1	immediate	total RNA	SYBR Green
SAMPLE 103	HA-no flow (static) control	control	Human astrocytes from healthy normal brain; Cell Applications, Inc.	Homo sapiens	conS	n/a	immediate	total RNA	SYBR Green
SAMPLE 104	HA-DCS	test	Human astrocytes from healthy normal brain; Cell Applications, Inc.	Homo sapiens	DCS S	1	immediate	total RNA	SYBR Green
SAMPLE 105	HA-convective flow control	test	Human astrocytes from healthy normal brain; Cell Applications, Inc.	Homo sapiens	conP	n/a	immediate	total RNA	SYBR Green
SAMPLE 106	HA-convective flow and DCS	test	Human astrocytes from healthy normal brain; Cell Applications, Inc.	Homo sapiens	DCS P	1	immediate	total RNA	SYBR Green
SAMPLE 107	HA-no flow (static) control	control	Human astrocytes from healthy normal brain; Cell Applications, Inc.	Homo sapiens	conS	n/a	immediate	total RNA	SYBR Green
SAMPLE 108	HA-DCS	test	Human astrocytes from healthy normal brain; Cell Applications, Inc.	Homo sapiens	DCS S	1	immediate	total RNA	SYBR Green
SAMPLE 109	HA-convective flow control	test	Human astrocytes from healthy normal brain; Cell Applications, Inc.	Homo sapiens	conP	n/a	immediate	total RNA	SYBR Green
SAMPLE 110	HA-convective flow and DCS	test	Human astrocytes from healthy normal brain; Cell Applications, Inc.	Homo sapiens	DCS P	1	immediate	total RNA	SYBR Green
SAMPLE 111	HA-no flow (static) control	control	Human astrocytes from healthy normal brain; Cell Applications, Inc.	Homo sapiens	conS	n/a	immediate	total RNA	SYBR Green
SAMPLE 112	HA-DCS	test	Human astrocytes from healthy normal brain; Cell Applications, Inc.	Homo sapiens	DCS S	1	immediate	total RNA	SYBR Green
SAMPLE 113	HA-convective flow control	test	Human astrocytes from healthy normal brain; Cell Applications, Inc.	Homo sapiens	conP	n/a	1HR	total RNA	SYBR Green
SAMPLE 114	HA-convective flow and DCS	test	Human astrocytes from healthy normal brain; Cell Applications, Inc.	Homo sapiens	DCS P	1	1HR	total RNA	SYBR Green
SAMPLE 115	HA-no flow (static) control	control	Human astrocytes from healthy normal brain; Cell Applications, Inc.	Homo sapiens	conS	n/a	1HR	total RNA	SYBR Green
SAMPLE 116	HA-DCS	test	Human astrocytes from healthy normal brain; Cell Applications, Inc.	Homo sapiens	DCS S	1	1HR	total RNA	SYBR Green
SAMPLE 117	HA-convective flow control	test	Human astrocytes from healthy normal brain; Cell Applications, Inc.	Homo sapiens	conP	n/a	1HR	total RNA	SYBR Green
SAMPLE 118	HA-convective flow and DCS	test	Human astrocytes from healthy normal brain; Cell Applications, Inc.	Homo sapiens	DCS P	1	1HR	total RNA	SYBR Green
SAMPLE 119	HA-no flow (static) control	control	Human astrocytes from healthy normal brain; Cell Applications, Inc.	Homo sapiens	conS	n/a	1HR	total RNA	SYBR Green
SAMPLE 120	HA-DCS	test	Human astrocytes from healthy normal brain; Cell Applications, Inc.	Homo sapiens	DCS S	1	1HR	total RNA	SYBR Green
SAMPLE 121	HA-convective flow control	test	Human astrocytes from healthy normal brain; Cell Applications, Inc.	Homo sapiens	conP	n/a	1HR	total RNA	SYBR Green
SAMPLE 122	HA-convective flow and DCS	test	Human astrocytes from healthy normal brain; Cell Applications, Inc.	Homo sapiens	DCS P	1	1HR	total RNA	SYBR Green
SAMPLE 123	HA-no flow (static) control	control	Human astrocytes from healthy normal brain; Cell Applications, Inc.	Homo sapiens	conS	n/a	1HR	total RNA	SYBR Green
SAMPLE 124	HA-DCS	test	Human astrocytes from healthy normal brain; Cell Applications, Inc.	Homo sapiens	DCS S	1	1HR	total RNA	SYBR Green
SAMPLE 125	HA-convective flow control	test	Human astrocytes from healthy normal brain; Cell Applications, Inc.	Homo sapiens	conP	n/a	1HR	total RNA	SYBR Green
SAMPLE 126	HA-convective flow and DCS	test	Human astrocytes from healthy normal brain; Cell Applications, Inc.	Homo sapiens	DCS P	1	1HR	total RNA	SYBR Green
SAMPLE 127	HA-no flow (static) control	control	Human astrocytes from healthy normal brain; Cell Applications, Inc.	Homo sapiens	conS	n/a	1HR	total RNA	SYBR Green
SAMPLE 128	HA-DCS	test	Human astrocytes from healthy normal brain; Cell Applications, Inc.	Homo sapiens	DCS S	1	1HR	total RNA	SYBR Green
SAMPLE 129	HA-convective flow control	test	Human astrocytes from healthy normal brain; Cell Applications, Inc.	Homo sapiens	conP	n/a	1HR	total RNA	SYBR Green
SAMPLE 130	HA-convective flow and DCS	test	Human astrocytes from healthy normal brain; Cell Applications, Inc.	Homo sapiens	DCS P	1	1HR	total RNA	SYBR Green
SAMPLE 131	HA-no flow (static) control	control	Human astrocytes from healthy normal brain; Cell Applications, Inc.	Homo sapiens	conS	n/a	1HR	total RNA	SYBR Green
SAMPLE 132	HA-DCS	test	Human astrocytes from healthy normal brain; Cell Applications, Inc.	Homo sapiens	DCS S	1	1HR	total RNA	SYBR Green
SAMPLE 133	HA-convective flow control	test	Human astrocytes from healthy normal brain; Cell Applications, Inc.	Homo sapiens	conP	n/a	1HR	total RNA	SYBR Green
SAMPLE 134	HA-convective flow and DCS	test	Human astrocytes from healthy normal brain; Cell Applications, Inc.	Homo sapiens	DCS P	1	1HR	total RNA	SYBR Green
SAMPLE 135	HA-no flow (static) control	control	Human astrocytes from healthy normal brain; Cell Applications, Inc.	Homo sapiens	conS	n/a	1HR	total RNA	SYBR Green
SAMPLE 136	HA-DCS	test	Human astrocytes from healthy normal brain; Cell Applications, Inc.	Homo sapiens	DCS S	1	1HR	total RNA	SYBR Green
SAMPLE 137	HA-convective flow control	test	Human astrocytes from healthy normal brain; Cell Applications, Inc.	Homo sapiens	conP	n/a	1HR	total RNA	SYBR Green
SAMPLE 138	HA-convective flow and DCS	test	Human astrocytes from healthy normal brain; Cell Applications, Inc.	Homo sapiens	DCS P	1	1HR	total RNA	SYBR Green
SAMPLE 139	HA-no flow (static) control	control	Human astrocytes from healthy normal brain; Cell Applications, Inc.	Homo sapiens	conS	n/a	1HR	total RNA	SYBR Green
SAMPLE 140	HA-DCS	test	Human astrocytes from healthy normal brain; Cell Applications, Inc.	Homo sapiens	DCS S	1	1HR	total RNA	SYBR Green
PROTOCOLS
growth protocol	Human Astrocytes were grown according to the manufacturer's instructions and plated at 3x104 cells/cm2 in Transwell filters coated with fibronectin and cultured for 5-6 days before DCS experiments.
treatment protocol	Each experiment consisted of four groups: conP, DCS P, conS, and DCS S. Direct Current Stimulation was applied with (DCS P) or without (DCS S) a pressure differential that induced convective fluid flow across the cell monolayer. Monolayers exposed only to convective flow (conP) were also examined. A static control (conS) kept in an incubator for the duration of the experiment was used as the cali…
extract protocol	Total RNA was collected either immediately after DCS, or 1 hour after DCS using the RNeasy Mini kit from Qiagen.
label protocol	Total RNA was reversed transcribed using the High-capacity cDNA Reverse Transcription kit from Thermo Scientific. Real time RT-qPCR was performed on the 7300 Real Time PCR System from Applied Biosystems with 45 cycles at 95 oC for 20 seconds, 60 oC for 30 seconds, and 72 oC for 30 seconds.
hyb protocol	n/a
scan protocol	n/a
data processing	Raw Ct values were obtained from the Applied Biosystems 7300 Real Time PCR System as .csv files and data was processed in Excel.
data processing	Matrix non-normalized reports the average Ct value of duplicate samples.
data processing	Target signal normalized against the average of two housekeeping genes: GAPDH and ACTB.
data processing	Target gene signals normalized to housekeeping genes; 2^-deltaCt, where deltaCt = (Ct_Target − Ct_HKG)]
value definition	Matrix normalized worksheet reports the signal normalized against the housekeeping genes.
value definition	Fold Change worksheet reports test/control ratios. For each experiment, test samples were normalized to the corresponding control (conS) sample.
PLATFORM
title	Custom-made human astrocyte RT-PCR array
technology	RT-PCR
distribution	non-commercial
organism	homo sapiens
manufacturer	The City College of New York
manufacture protocol	see manufacturer's website
catalog number
description	Custom-made PCR assay panel
description	custom selection of neuroactive genes expressed in human astrocytes
header 1	Symbol
header 2	Unigene
header 3	GB_ACC

## Sheet: Matrix non-normalized
ID_REF	SAMPLE 1	SAMPLE 2	SAMPLE 3	SAMPLE 4	SAMPLE 5	SAMPLE 6	SAMPLE 7	SAMPLE 8	SAMPLE 9	SAMPLE 10	SAMPLE 11	SAMPLE 12	SAMPLE 13	SAMPLE 14	SAMPLE 15	SAMPLE 16	SAMPLE 17	SAMPLE 18	SAMPLE 19	SAMPLE 20	SAMPLE 21	SAMPLE 22	SAMPLE 23	SAMPLE 24	SAMPLE 25	SAMPLE 26	SAMPLE 27	SAMPLE 28	SAMPLE 29	SAMPLE 30	SAMPLE 31	SAMPLE 32	SAMPLE 33	SAMPLE 34	SAMPLE 35	SAMPLE 36	SAMPLE 37	SAMPLE 38	SAMPLE 39	SAMPLE 40	SAMPLE 41	SAMPLE 42	SAMPLE 43	SAMPLE 44	SAMPLE 45	SAMPLE 46	SAMPLE 47	SAMPLE 48	SAMPLE 49
Treatment	conP	DCS P	conS	DCS S	conP	DCS P	conS	DCS S	conP	DCS P	conS	DCS S	conP	DCS P	conS	DCS S	conP	DCS P	conS	DCS S	conP	DCS P	conS	DCS S	conP	DCS P	conS	DCS S	conP	DCS P	conS	DCS S	conP	DCS P	conS	DCS S	conP	DCS P	conS	DCS S	conP	DCS P	conS	DCS S	conP	DCS P	conS	DCS S	conP
Current (mA)	n/a	0.1	n/a	0.1	n/a	0.1	n/a	0.1	n/a	0.1	n/a	0.1	n/a	0.1	n/a	0.1	n/a	0.1	n/a	0.1	n/a	0.1	n/a	0.1	n/a	0.1	n/a	0.1	n/a	0.1	n/a	0.1	n/a	0.1	n/a	0.1	n/a	0.1	n/a	0.1	n/a	0.1	n/a	0.1	n/a	0.1	n/a	0.1	n/a
Collection time	immediate	immediate	immediate	immediate	immediate	immediate	immediate	immediate	immediate	immediate	immediate	immediate	immediate	immediate	immediate	immediate	immediate	immediate	immediate	immediate	immediate	immediate	immediate	immediate	immediate	immediate	immediate	immediate	immediate	immediate	immediate	immediate	immediate	immediate	immediate	immediate	1HR	1HR	1HR	1HR	1HR	1HR	1HR	1HR	1HR	1HR	1HR	1HR	1HR
A1	24.1603	23.8344	23.3498	22.9888	22.1571	21.8319	21.9048	21.7835	22.3475	22.4053	21.455	21.5405	21.3373	21.5941	21.4156	21.4064	22.7735	23.0157	23.2617	23.0319	23.4257	22.1461	22.6649	21.8706	22.335	21.7831	24.0178	22.1855	22.917	22.292	22.1858	21.853	22.5777	22.8188	22.964	22.7567	24.4781	23.2231	24.2843	22.5877	22.6366	22.0792	23.109	22.9055	22.5695	21.721	22.6949	21.6413	22.3574
A2	26.319	25.9459	26.1728	26.1529	24.9427	24.5883	24.8523	25.0673	25.0589	25.3044	24.9289	25.1319	24.5635	25.5397	24.9392	25.1644	24.1483	24.5598	24.9612	25.2099	24.9042	23.6572	24.0892	23.9697	24.5641	24.2905	27.0329	24.9045	23.8847	23.5361	23.6991	23.2282	24.8432	25.0615	25.0334	25.0844	25.8391	25.654	25.4907	25.6433	24.4889	24.2786	24.5609	25.2288	24.8791	24.9158	24.2825	24.3702	24.2297
A3	26.0568	25.6185	26.0106	25.727	24.6964	24.5581	24.852	24.7839	24.8655	25.0239	25.083	24.7066	24.4198	25.1405	25.1373	24.8452	24.6887	24.8121	25.4943	25.1368	25.5629	24.2871	25.0324	24.5156	24.5506	24.1697	26.981	25.1479	24.4973	24.1502	24.3766	24.2888	24.6376	24.787	25.0504	25.0808	25.4807	24.8835	25.704	24.6979	25.0133	24.267	24.9084	25.1797	24.9357	24.6925	23.9448	24.4124	24.1767
A4	24.4036	24.1412	24.0189	24.0275	23.1961	22.9472	23.0752	23.056	22.8184	23.1167	23.0367	22.6356	22.7045	23.7703	23.0557	23.3421	22.4318	22.8549	23.2534	23.1996	23.105	21.9357	22.6819	22.4545	22.2355	21.9616	25.0495	22.8497	22.0999	21.981	21.8203	21.9963	22.4477	22.394	22.7193	23.0327	23.3263	23.0604	23.2923	22.9776	22.1326	21.6921	22.0863	22.4674	22.4048	22.339	21.8117	22.1972	21.4363
A5	24.182	23.8157	24.0543	23.7334	21.9597	21.9224	22.1759	22.205	22.3969	22.5436	22.4973	22.3525	22.0452	22.9912	22.7633	22.7135	22.5945	22.5297	23.2302	23.111	23.0389	21.8199	22.5365	22.1916	22.7621	22.549	25.5773	23.1579	22.1108	21.9761	22.1587	21.9916	22.8103	22.8069	22.8832	22.6878	23.5279	23.1394	23.6087	23.1199	22.6521	22.4323	22.8402	23.1851	23.2899	23.1826	23.0038	22.8953	23.3635
A6	23.2379	22.5464	23.0778	22.8821	21.1748	21.2062	21.4924	21.5008	21.5388	21.4261	21.2987	20.9928	20.9192	21.2272	21.0785	21.4362	21.1339	21.5658	21.8479	22.065	21.4244	20.6233	21.1221	20.9012	21.5496	21.5755	23.3211	22.4875	21.4648	21.3265	21.2651	21.4658	21.1488	21.5465	21.4794	21.838	22.1059	22.0733	22.2317	22.0023	21.6893	21.3426	21.5577	21.8879	22.0863	21.738	21.5091	21.6007	21.0068
A7	22.4729	22.2577	22.3206	22.3471	20.3134	20.3097	20.7131	20.8328	21.2721	21.3396	21.2396	20.9738	20.4369	21.249	20.8714	21.3011	20.9957	20.9945	21.5451	21.5524	21.5053	20.3285	21.1165	21.0797	21.4706	21.0256	23.7848	22.1839	21.048	20.7371	21.1071	21.0808	20.5628	20.8096	21.0331	21.1307	21.4323	21.3496	21.6153	21.3474	20.9492	20.6706	21.1299	21.7327	21.5485	21.362	21.1352	21.1926	20.5098
A8	22.4032	22.1142	22.3388	22.1485	19.4496	19.5746	19.9948	19.9113	20.0239	19.9919	19.9742	19.8145	19.4586	19.8757	19.8794	20.0913	20.5417	21.0044	21.5027	21.5999	21.0907	20.0915	20.6561	20.3316	21.0747	20.8351	23.1979	21.8244	21.1808	20.904	21.062	20.9497	20.4699	20.9155	20.925	21.2777	22.1664	21.6748	22.0249	21.6371	21.0932	20.719	21.0037	21.7188	21.7908	21.4349	21.1546	21.4014	20.652
A9	20.0452	20.0037	20.3108	20.4456	19.7066	19.5967	19.6427	19.4955	19.566	19.3886	19.6617	19.6249	19.3183	20.1329	20.0138	20.178	19.8626	19.4885	19.6664	19.5027	19.6108	19.1162	19.2974	19.4038	20.5174	20.5098	21.0018	20.7758	19.5459	19.3727	19.4535	19.2114	19.5351	19.687	19.6339	19.6151	19.9434	19.814	19.6055	19.7658	19.3376	19.0874	19.1854	19.1809	20.3982	20.5477	20.6571	20.6718	19.5813
A10	22.1222	22.3323	23.4241	22.8981	23.3316	22.8396	23.7374	23.1477	22.3997	22.1803	23.2323	22.4555	22.773	24.5868	24.739	24.0497	24.166	23.1709	24.5247	23.4936	24.0924	23.2584	24.3063	23.712	22.44	22.2854	25.1176	23.1075	22.252	22.1696	23.2139	22.197	23.4739	23.9013	24.3166	24.0194	24.7629	24.2407	25.5198	24.1906	23.5831	23.3196	24.3695	23.4408	22.776	22.3299	24.0126	23.0934	24.2608
A11	21.0297	21.5804	21.765	22.0222	20.5042	20.4087	20.808	20.7103	20.8406	20.3551	20.8069	20.8274	19.8508	21.6326	21.1495	21.2029	22.0682	21.4428	22.057	21.7009	22.3522	21.8604	22.2437	22.3597	21.8028	21.7563	23.6529	22.5371	21.1749	21.0836	21.3856	21.2751	21.5423	21.8359	21.8983	21.9802	22.2606	22.144	22.4671	22.1709	21.7756	21.5419	21.9648	21.7267	22.3281	22.3509	22.6937	22.6544	22.4329
A12	20.6195	20.8476	21.2619	21.2298	20.1082	20.0898	20.5646	20.1758	20.2379	19.9298	20.2618	20.2859	19.8718	21.4941	20.9588	21.0192	20.8712	20.3614	20.5978	20.6381	20.8971	20.2184	20.6005	21.0426	21.0934	20.9565	22.494	21.4986	20.5474	20.3056	20.4528	20.1949	20.4798	20.7561	20.612	20.8195	20.9541	20.758	20.8907	20.9969	20.7168	20.5714	20.7415	20.6012	21.1106	21.0998	21.2899	21.4535	20.9846
A13	19.3353	19.5915	19.861	20.0335	18.5757	18.5766	18.7922	18.7639	18.7645	18.5074	18.6522	18.9117	18.7704	19.6351	19.4804	19.6126	20.218	19.6342	19.6976	19.9862	19.5005	19.2859	19.3328	19.1946	20.3607	20.2541	20.9364	20.5912	19.7024	19.2577	19.3509	19.1118	19.736	20.0431	19.9224	19.8044	20.5927	20.2129	20.2467	20.3717	19.9107	20.242	20.0684	20.0029	20.3999	20.5272	20.8773	20.9746	21.1801
A14	28.1597	27.9123	27.4466	27.4911	26.972	26.8592	27.1863	26.8368	27.8916	27.5959	28.1543	27.6444	27.8537	28.6629	28.0868	27.6298	27.1293	26.652	27.0069	26.5688	27.8032	27.6092	28.3585	27.931	28.0451	27.5574	28.3304	27.77	27.2721	27.7477	27.5243	27.0549	26.4005	26.5427	26.9739	26.9892	26.5885	26.5617	27.0938	26.3899	26.3075	26.141	26.5896	26.2275	27.8909	27.2723	27.0947	27.2082	26.7122
A15	25.2422	25.319	24.9759	25.5894	24.7358	24.8776	25.459	25.431	26.2903	26.6171	25.8826	26.3846	27.3507	28.1962	27.3209	27.7843	25.2852	24.6408	24.436	24.9235	24.7076	24.3385	24.5223	25.322	24.2128	23.9473	25.1052	24.4726	23.8702	24.1251	24.1902	24.5478	24.9296	25.0614	24.5145	25.7997	25.0772	25.0167	24.6622	25.1567	24.3938	24.3071	23.5778	24.6051	24.723	25.0626	24.8113	25.5279	25.7109
A16	25.7321	25.4348	25.699	25.6596	24.9407	25.1012	25.1346	25.1369	24.6061	24.7337	25.031	24.8993	26.145	26.6296	26.1748	25.6541	24.4077	24.4136	24.4691	24.3321	24.1833	24.2187	24.5907	24.1834	25.5718	25.5002	26.3419	25.511	24.742	25.1506	24.9942	24.5549	24.064	24.2645	24.3237	24.2005	24.455	24.3064	24.4837	24.6105	24.1496	24.3382	22.4429	23.792	25.0707	25.3231	25.4588	25.4882	24.654
A17	29.4936	28.931	28.9091	29.0924	28.0051	27.9151	28.2757	28.1241	28.4272	28.2285	28.6578	28.7013	28.2482	29.4622	29.2954	28.3618	28.1052	27.5491	28.4842	27.4168	29.2824	28.3203	29.1274	28.8636	29.0167	28.9042	31.2621	29.0648	28.4454	29.081	29.2544	28.3692	27.7736	27.7175	28.3739	28.1401	28.0637	27.7906	28.9179	28.5422	28.4811	28.1285	29.1842	28.4869	29.4869	29.2774	29.8997	28.8768	28.7843
A18	21.1591	21.1568	20.8207	21.296	20.1361	20.1672	20.0014	19.9821	19.7925	19.9282	19.5889	20.141	20.4476	20.5051	19.9603	20.0534	23.9081	23.9162	23.3869	23.5601	23.3728	23.4174	23.2465	23.1734	22.2989	22.1012	22.6345	22.294	21.7979	21.8567	21.4614	21.1291	23.186	23.3741	23.1084	23.2408	24.306	24.1634	24.0412	23.8614	23.8011	23.4205	23.6187	23.4517	22.3827	22.3747	22.0278	22.2597	23.4537
A19	21.9991	21.5924	22.1219	23.8133	20.9447	21.6423	21.2452	22.8505	20.7134	21.0326	20.0619	22.3571	22.4406	23.0921	21.8961	22.928	22.1304	21.8522	22.0952	23.2802	22.0321	21.4882	22.0442	22.7198	22.3854	21.8405	22.7984	23.9789	21.7972	21.5356	22.1111	22.5462	22.0568	22.5664	22.4108	23.4586	22.1364	22.7996	22.4644	23.7078	22.3355	22.6053	22.2748	23.2304	22.7104	23.3334	22.8436	24.6262	23.1613
A20	25.1451	25.6264	26.1096	25.5587	26.6628	26.1748	27.4465	26.1088	26.0575	26.3161	26.3689	25.9736	27.0086	26.766	28.3556	23.947	25.4763	24.0941	26.7706	22.0328	26.2977	25.8159	26.4975	24.5851	24.5029	24.1388	26.5091	21.1559	25.078	24.7739	26.2377	23.7086	24.0078	24.5058	26.9922	24.2657	27.1041	25.9256	26.4712	25.1942	26.0437	23.9652	25.9081	24.1262	26.6902	25.8152	26.5973	26.556	23.7735
A21	22.9901	22.7752	22.1803	22.7421	22.1375	21.7357	22.0527	22.1397	22.3105	22.168	21.6358	22.2611	22.9276	24.059	22.7212	22.2743	23.3079	22.4641	22.6832	22.6386	23.4466	23.1046	23.4291	23.3722	23.2118	22.7552	24.0707	22.7439	22.4975	22.6394	22.6168	22.1304	23.0763	22.7142	22.6681	22.9769	23.0015	23.0351	22.8451	22.8392	23.1541	22.8877	22.7563	23.0452	23.4387	23.0262	22.9868	23.4104	23.2945
[truncated: 91 more columns]

## Sheet: Matrix normalized
ID_REF	Symbol	Unigene	GB_ACC	SAMPLE 1	SAMPLE 2	SAMPLE 3	SAMPLE 4	SAMPLE 5	SAMPLE 6	SAMPLE 7	SAMPLE 8	SAMPLE 9	SAMPLE 10	SAMPLE 11	SAMPLE 12	SAMPLE 13	SAMPLE 14	SAMPLE 15	SAMPLE 16	SAMPLE 17	SAMPLE 18	SAMPLE 19	SAMPLE 20	SAMPLE 21	SAMPLE 22	SAMPLE 23	SAMPLE 24	SAMPLE 25	SAMPLE 26	SAMPLE 27	SAMPLE 28	SAMPLE 29	SAMPLE 30	SAMPLE 31	SAMPLE 32	SAMPLE 33	SAMPLE 34	SAMPLE 35	SAMPLE 36	SAMPLE 37	SAMPLE 38	SAMPLE 39	SAMPLE 40	SAMPLE 41	SAMPLE 42	SAMPLE 43	SAMPLE 44	SAMPLE 45	SAMPLE 46
Treatment				conP	DCS P	conS	DCS S	conP	DCS P	conS	DCS S	conP	DCS P	conS	DCS S	conP	DCS P	conS	DCS S	conP	DCS P	conS	DCS S	conP	DCS P	conS	DCS S	conP	DCS P	conS	DCS S	conP	DCS P	conS	DCS S	conP	DCS P	conS	DCS S	conP	DCS P	conS	DCS S	conP	DCS P	conS	DCS S	conP	DCS P
Current (mA)				n/a	0.1	n/a	0.1	n/a	0.1	n/a	0.1	n/a	0.1	n/a	0.1	n/a	0.1	n/a	0.1	n/a	0.1	n/a	0.1	n/a	0.1	n/a	0.1	n/a	0.1	n/a	0.1	n/a	0.1	n/a	0.1	n/a	0.1	n/a	0.1	n/a	0.1	n/a	0.1	n/a	0.1	n/a	0.1	n/a	0.1
Collection time				immediate	immediate	immediate	immediate	immediate	immediate	immediate	immediate	immediate	immediate	immediate	immediate	immediate	immediate	immediate	immediate	immediate	immediate	immediate	immediate	immediate	immediate	immediate	immediate	immediate	immediate	immediate	immediate	immediate	immediate	immediate	immediate	immediate	immediate	immediate	immediate	1HR	1HR	1HR	1HR	1HR	1HR	1HR	1HR	1HR	1HR
A1	BDNF	Hs.502182	NM_001709	0.0146042	0.0146963	0.021128	0.0279758	0.0086971	0.0119423	0.0147632	0.0142176	0.0118882	0.0117059	0.0220046	0.0204575	0.017813	0.0190915	0.0190525	0.0235627	0.00787871	0.00874864	0.00973637	0.0117714	0.0058761	0.00891809	0.00932132	0.0123143	0.0150922	0.0196926	0.0197104	0.0270941	0.0138483	0.0139007	0.0154484	0.0203797	0.00917278	0.0105983	0.00846016	0.0120233	0.00886831	0.0174933	0.010702	0.0246965	0.0126877	0.0154945	0.00991858	0.0138995	0.028994	0.0439719
A2	FAS	Hs.244139	NM_000043	0.00327072	0.00340082	0.00298573	0.00312122	0.00126132	0.00176738	0.00191379	0.00145974	0.00181505	0.00156918	0.00198053	0.0016972	0.00190344	0.00123907	0.00165675	0.00174156	0.00303797	0.00299989	0.00299765	0.00260117	0.00210871	0.00312875	0.00347312	0.0028742	0.00321905	0.00346327	0.00243806	0.00411505	0.0070814	0.00586847	0.00541152	0.00785635	0.00190773	0.0022394	0.00201563	0.00239497	0.00345266	0.00324391	0.00463802	0.00297025	0.00351387	0.00337347	0.00362564	0.00277735	0.00584857	0.00480241
A3	FGF2	Hs.284244	NM_002006	0.00392246	0.00426704	0.00334089	0.00419308	0.00149613	0.00180464	0.00191426	0.00177665	0.0020755	0.00190601	0.00177995	0.00227925	0.00210287	0.001634	0.00144414	0.00217292	0.00208892	0.00251867	0.00207173	0.00273646	0.0013358	0.00202186	0.0018063	0.00196879	0.00324931	0.003766	0.00252745	0.0034762	0.00463119	0.00383409	0.00338366	0.00376659	0.00219993	0.00270862	0.00199195	0.00240104	0.00442632	0.00553366	0.00400044	0.00571968	0.00244292	0.00340082	0.00284965	0.0028735	0.00562376	0.00560615
A4	FGFR1	Hs.264887	NM_015850	0.0123373	0.0118802	0.0132878	0.0136182	0.00423257	0.00551251	0.00655927	0.00588486	0.00857751	0.00714909	0.00735148	0.00957624	0.00690485	0.00422414	0.0061127	0.00615938	0.00998394	0.00978017	0.00979255	0.0104799	0.00733888	0.0103179	0.00921213	0.00821585	0.0161704	0.0174014	0.00964101	0.017098	0.0243996	0.0172441	0.0199033	0.0184521	0.0100377	0.014227	0.010024	0.00992942	0.0197053	0.019581	0.0212864	0.0188473	0.0179929	0.0202631	0.0201518	0.0188313	0.0325004	0.0286519
A5	GMFB	Hs.151413	NM_004124	0.0143862	0.0148875	0.0129649	0.0166975	0.00997201	0.0112154	0.0122341	0.0106152	0.0114884	0.0106358	0.0106851	0.0116528	0.0109046	0.00724889	0.00748607	0.00952213	0.00891917	0.012253	0.0099513	0.0111437	0.00768294	0.0111799	0.010189	0.00985776	0.0112253	0.011581	0.00668688	0.0138092	0.0242151	0.0173028	0.0157413	0.0185135	0.00780695	0.0106861	0.0089475	0.0126114	0.017136	0.0185376	0.0170945	0.017077	0.0125521	0.0121302	0.0119504	0.0114515	0.0175967	0.0159658
A6	BAX	Hs.624291	NM_004324	0.0276788	0.0358856	0.0255125	0.0301244	0.0171815	0.0184265	0.0196483	0.0172953	0.0208238	0.0230766	0.0245234	0.0299038	0.0238011	0.02462	0.0240674	0.023081	0.0245476	0.0238995	0.0259423	0.0230079	0.0235264	0.0256251	0.0271576	0.0241117	0.0260125	0.0227396	0.0319465	0.021976	0.0378937	0.0271444	0.0292433	0.0266527	0.0246961	0.0255998	0.0236749	0.0227274	0.0459139	0.0388148	0.0444007	0.0370534	0.0244652	0.0258176	0.0290695	0.0281411	0.040529	0.0434568
A7	FUS	Hs.513522	NM_004960	0.0470349	0.0438357	0.04312	0.04365	0.0312164	0.0343005	0.0337212	0.027479	0.0250521	0.0245025	0.0255479	0.0303003	0.0332483	0.0242508	0.0277836	0.0253477	0.0270154	0.0355138	0.0319997	0.0328247	0.0222435	0.0314336	0.0272651	0.0213063	0.0274757	0.0332904	0.0231643	0.0271242	0.0505884	0.0408421	0.0326302	0.0348047	0.0370707	0.0426658	0.0322569	0.0371093	0.0732349	0.0640992	0.0680635	0.0583429	0.0408626	0.0411333	0.0391064	0.0313362	0.0588363	0.0563975
A8	TGFB1	Hs.645227	NM_000660	0.0493613	0.0484184	0.0425794	0.0500903	0.0568104	0.0570937	0.0554796	0.0520476	0.05951	0.0623583	0.0614178	0.0676801	0.0655062	0.0628247	0.0552579	0.0586307	0.0370066	0.0352685	0.0329541	0.0317604	0.029649	0.0370483	0.0375134	0.0357857	0.0361528	0.0379896	0.0347932	0.0347986	0.0461396	0.036379	0.033664	0.0381169	0.0395378	0.0396448	0.0347655	0.0335132	0.0440314	0.0511596	0.0512422	0.0477287	0.0369822	0.0397762	0.0426799	0.0316418	0.04974	0.0536167
A9	HSPB1	Hs.520973	NM_001540	0.0644322	0.087019	0.082174	0.0747115	0.0498608	0.05698	0.0625845	0.0701288	0.0642939	0.0639683	0.0618675	0.0701822	0.0805484	0.0751413	0.0842897	0.079478	0.0716458	0.0743293	0.0731702	0.0883195	0.0885294	0.0884788	0.0980119	0.0918787	0.0772418	0.0726434	0.0976186	0.0942411	0.130917	0.103523	0.113324	0.0990637	0.0765754	0.0780058	0.0781993	0.0927072	0.0951057	0.0999188	0.119034	0.104825	0.20917	0.213129	0.266069	0.225653	0.117936	0.107055
A10	IL1R1	Hs.701982	NM_000877	0.0152709	0.0173223	0.00949626	0.0136489	0.00404148	0.00601863	0.00366289	0.00557795	0.00901895	0.00923738	0.00520702	0.00986545	0.00734638	0.00342852	0.00318675	0.00542937	0.00362846	0.00578938	0.00252255	0.00555509	0.0039627	0.00501086	0.00304403	0.00463786	0.0203747	0.0212164	0.00563058	0.0187216	0.0200615	0.0148966	0.00836293	0.0125076	0.00499335	0.00420253	0.00304498	0.00437811	0.00336827	0.00464615	0.00197367	0.00488069	0.0110271	0.0113395	0.00731856	0.0117783	0.0226904	0.0311241
A11	IL6ST	Hs.532082	NM_002184	0.0325641	0.0291729	0.029991	0.0250469	0.0286842	0.0324553	0.0279047	0.0302127	0.0265752	0.0327344	0.027971	0.0304947	0.0556876	0.026572	0.0383614	0.0390604	0.0155324	0.0191797	0.0139538	0.0192456	0.0132391	0.0132054	0.0127157	0.0118409	0.0316901	0.0306159	0.0155413	0.0278004	0.0423242	0.0316221	0.0296973	0.0236962	0.0190492	0.0175897	0.0162772	0.0179948	0.0190829	0.019873	0.0163774	0.0197898	0.0386015	0.0388834	0.038755	0.0386423	0.030952	0.0306733
A12	MAGED1	Hs.5258	NM_006986	0.0432749	0.0484797	0.0425035	0.04338	0.0377455	0.0404827	0.033033	0.0437644	0.0403573	0.0439574	0.0408117	0.0443845	0.0548829	0.0292484	0.0437795	0.0443645	0.0356087	0.0405874	0.0383654	0.0402052	0.0362984	0.0412153	0.0397197	0.0295034	0.0518172	0.053298	0.0347017	0.0571026	0.0653905	0.054224	0.0566915	0.0500998	0.0397852	0.0371788	0.0396977	0.0402303	0.0472031	0.051935	0.0488431	0.0446545	0.0804117	0.0761929	0.090482	0.0843116	0.0719718	0.0730144
A13	NGFRAP1	Hs.448588	NM_014380	0.105391	0.115793	0.112237	0.0994128	0.109189	0.115559	0.112844	0.116447	0.112062	0.117819	0.124548	0.115059	0.117762	0.106097	0.121996	0.117615	0.0560021	0.0671893	0.0715998	0.063174	0.0955666	0.0786601	0.0956362	0.106212	0.0861011	0.086724	0.102149	0.107105	0.117455	0.112109	0.121677	0.106148	0.0666189	0.0609439	0.0640259	0.0813071	0.0606363	0.0757821	0.0763224	0.0688738	0.140598	0.0957356	0.144278	0.127642	0.117793	0.108583
A14	BCL2	Hs.150749	NM_000633	0.000328015	0.000362213	0.000498463	0.000523055	0.000270136	0.000304225	0.000328237	0.000436063	0.000198379	0.000215575	0.000174692	0.000261686	0.000180527	0.00014199	0.000301511	0.000310558	0.000389693	0.000550107	0.000387847	0.000539309	0.000231187	0.000297149	0.000194014	0.000241758	0.000428951	0.000532041	0.00061035	0.000699591	0.00052843	0.000448105	0.000400871	0.00046175	0.000465825	0.000612713	0.000402932	0.000478755	0.000364675	0.00066633	0.000427659	0.000680296	0.000549716	0.000685776	0.000507106	0.000616665	0.000329788	0.000440376
A15	CCKAR	Hs.129	NM_000730	0.00247819	0.00218602	0.00276314	0.00195434	0.00127276	0.00120148	0.00108682	0.00115533	0.000601958	0.00042486	0.000843602	0.000626662	0.000255835	0.000196215	0.000512681	0.000279009	0.00139916	0.00221758	0.00230451	0.00168697	0.00197628	0.00286793	0.00277096	0.00147497	0.00610984	0.00649671	0.0057075	0.00687774	0.0055853	0.00551977	0.00404253	0.00262494	0.0012912	0.00171064	0.00221616	0.00109191	0.0010396	0.00194438	0.00230711	0.00159929	0.00207126	0.0024447	0.00409002	0.00189863	0.00296382	0.00203702
A16	CD40	Hs.472860	NM_001250	0.00176465	0.00201735	0.00167384	0.00186146	0.00110424	0.00102898	0.0013608	0.00141658	0.0019344	0.00156749	0.00152228	0.00175444	0.000590101	0.000581241	0.00113468	0.00122144	0.00257052	0.0025959	0.00225216	0.00254186	0.00284235	0.00311635	0.00264283	0.00324751	0.00238185	0.00221424	0.00242193	0.00334854	0.00305217	0.00271144	0.00231548	0.00261205	0.00235277	0.0029719	0.00252951	0.00330834	0.00160007	0.00318128	0.00261097	0.00233542	0.00245328	0.00239257	0.00898214	0.00333586	0.00232916	0.00170056
A17	CNTF	Hs.715806	NM_000614	0.000130117	0.00017878	0.000180881	0.000172382	0.000132009	0.000146331	0.000154252	0.000178656	0.000136861	0.000139053	0.000123226	0.000125779	0.000137336	8.15913e-05	0.000130456	0.000186977	0.000198129	0.000295378	0.000139299	0.000299626	8.2924e-05	0.000181515	0.00011386	0.000126669	0.000218732	0.000209186	7.99898e-05	0.000285129	0.000234301	0.000177841	0.000120835	0.000185673	0.000179837	0.000271389	0.000152688	0.000215597	0.000131163	0.000284275	0.000120774	0.000153035	0.000121848	0.000172936	8.3955e-05	0.000128796	0.000109088	0.000109706
A18	CRHBP	Hs.115617	NM_001882	0.0420034	0.0391369	0.0492298	0.0383216	0.0308609	0.0314548	0.0477593	0.0504649	0.0543981	0.0438349	0.0661782	0.0474804	0.0306186	0.0405522	0.0842576	0.0592722	0.00363413	0.00366455	0.00476874	0.00434072	0.00498497	0.0054304	0.00670963	0.00653974	0.0230235	0.0233582	0.0316385	0.0311365	0.0234902	0.0265918	0.0268	0.0280696	0.00432398	0.00550936	0.00587325	0.00643419	0.00177422	0.00351277	0.00354807	0.00392498	0.00312371	0.0045198	0.00397584	0.00422327	0.015009	0.013126
A19	CXCR4	Hs.593413	NM_003467	0.0234649	0.0289363	0.0199769	0.00669338	0.0176184	0.0113146	0.0201661	0.00691083	0.028732	0.0203874	0.0476774	0.0102195	0.00769187	0.0067487	0.0220222	0.00808184	0.0124602	0.015322	0.0116747	0.00526993	0.0126256	0.0206821	0.0154393	0.0089565	0.0216836	0.0279846	0.0282398	0.00968455	0.0234999	0.0332207	0.0170821	0.010511	0.00945816	0.00964301	0.00952494	0.00553261	0.00798246	0.00904023	0.0105842	0.00436607	0.008627	0.00795278	0.0100921	0.00492324	0.0119593	0.00675385
A20	FOS	Hs.728789	NM_005252	0.00265081	0.00176652	0.00125929	0.00199631	0.000334693	0.000488882	0.000274059	0.000722245	0.000707344	0.000523427	0.000602166	0.000833214	0.000324296	0.000528806	0.000250249	0.00398819	0.00122553	0.0032393	0.000456871	0.0125111	0.000656417	0.00102997	0.000704799	0.00245817	0.00499673	0.00568913	0.00215683	0.068531	0.00241803	0.00352057	0.000977934	0.00469617	0.00244631	0.00251426	0.00039784	0.00316194	0.000255082	0.00103556	0.000658422	0.00155831	0.000660033	0.00309858	0.000813272	0.00264608	0.000757968	0.00120904
A21	FRS2	Hs.593446	NM_006654	0.0118059	0.0127463	0.019185	0.0140645	0.00770775	0.0106053	0.0115223	0.011311	0.00949708	0.00928022	0.0160159	0.0109223	0.0054882	0.00345278	0.0124303	0.0127139	0.00550926	0.0100264	0.00776647	0.00822169	0.00473638	0.00674542	0.00591195	0.00569811	0.0122286	0.014844	0.0116913	0.0227948	0.0144634	0.0154578	0.0120316	0.0140221	0.00466575	0.00870403	0.00796906	0.00772567	0.00438229	0.00767895	0.0081296	0.00797196	0.00489127	0.00653895	0.00722857	0.0055978	0.00721855	0.00835656
[truncated: 94 more columns]

## Sheet: Fold Change
ID_REF	SAMPLE 1/ SAMPLE 3	SAMPLE 2/ SAMPLE 3	SAMPLE 3/ SAMPLE 3	SAMPLE 4/ SAMPLE 3	SAMPLE 5/ SAMPLE 7	SAMPLE 6/ SAMPLE 7	SAMPLE 7/ SAMPLE 7	SAMPLE 8/ SAMPLE 7	SAMPLE 9/ SAMPLE 11	SAMPLE 10/ SAMPLE 11	SAMPLE 11/ SAMPLE 11	SAMPLE 12/ SAMPLE 11	SAMPLE 13/ SAMPLE 15	SAMPLE 14/ SAMPLE 15	SAMPLE 15/ SAMPLE 15	SAMPLE 16/ SAMPLE 15	SAMPLE 17/ SAMPLE 19	SAMPLE 18/ SAMPLE 19	SAMPLE 19/ SAMPLE 19	SAMPLE 20/ SAMPLE 19	SAMPLE 21/ SAMPLE 23	SAMPLE 22/ SAMPLE 23	SAMPLE 23/ SAMPLE 23	SAMPLE 24/ SAMPLE 23	SAMPLE 25/ SAMPLE 27	SAMPLE 26/ SAMPLE 27	SAMPLE 27/ SAMPLE 27	SAMPLE 28/ SAMPLE 27	SAMPLE 29/ SAMPLE 31	SAMPLE 30/ SAMPLE 31	SAMPLE 31/ SAMPLE 31	SAMPLE 32/ SAMPLE 31	SAMPLE 33/ SAMPLE 35	SAMPLE 34/ SAMPLE 35	SAMPLE 35/ SAMPLE 35	SAMPLE 36/ SAMPLE 35	SAMPLE 37/ SAMPLE 39	SAMPLE 38/ SAMPLE 39	SAMPLE 39/ SAMPLE 39	SAMPLE 40/ SAMPLE 39	SAMPLE 41/ SAMPLE 43	SAMPLE 42/ SAMPLE 43	SAMPLE 43/ SAMPLE 43	SAMPLE 44/ SAMPLE 43	SAMPLE 45/ SAMPLE 47	SAMPLE 46/ SAMPLE 47	SAMPLE 47/ SAMPLE 47	SAMPLE 48/ SAMPLE 47	SAMPLE 49/ SAMPLE 51
A1	0.691224	0.695586	1	1.32411	0.589106	0.808923	1	0.963045	0.54026	0.531973	1	0.929692	0.934943	1.00205	1	1.23673	0.809204	0.898553	1	1.20901	0.630394	0.956741	1	1.32109	0.765699	0.999099	1	1.37461	0.896422	0.899815	1	1.31921	1.08423	1.25273	1	1.42117	0.828659	1.63459	1	2.30765	1.27919	1.56217	1	1.40136	1.13583	1.72258	1	2.10224	0.883682
A2	1.09545	1.13903	1	1.04538	0.659068	0.923494	1	0.762746	0.916448	0.792303	1	0.856945	1.1489	0.747891	1	1.05119	1.01345	1.00075	1	0.867734	0.60715	0.900844	1	0.827554	1.32033	1.4205	1	1.68784	1.30858	1.08444	1	1.45178	0.946468	1.11101	1	1.1882	0.744426	0.699417	1	0.640413	0.969172	0.93045	1	0.766031	0.688582	0.565412	1	0.953018	0.55814
A3	1.17408	1.27721	1	1.25508	0.781572	0.942736	1	0.928115	1.16605	1.07083	1	1.28052	1.45614	1.13147	1	1.50465	1.0083	1.21573	1	1.32086	0.739527	1.11934	1	1.08996	1.28561	1.49004	1	1.37537	1.36869	1.13312	1	1.11317	1.10441	1.35978	1	1.20537	1.10646	1.38326	1	1.42976	0.857272	1.19342	1	1.00837	0.52395	0.522309	1	0.732385	0.630645
A4	0.928469	0.894064	1	1.02486	0.645281	0.840416	1	0.897184	1.16677	0.97247	1	1.30263	1.12959	0.691044	1	1.00764	1.01954	0.998736	1	1.0702	0.796654	1.12004	1	0.891851	1.67725	1.80494	1	1.77347	1.22591	0.866397	1	0.927086	1.00137	1.4193	1	0.990566	0.925721	0.919885	1	0.885415	0.892872	1.00553	1	0.934473	0.690254	0.608519	1	0.775272	0.906262
A5	1.10963	1.1483	1	1.2879	0.815101	0.916734	1	0.867674	1.07518	0.995384	1	1.09056	1.45665	0.968316	1	1.27198	0.896282	1.23129	1	1.11983	0.754046	1.09726	1	0.967494	1.67871	1.73189	1	2.06512	1.53831	1.0992	1	1.17611	0.872529	1.19431	1	1.40949	1.00243	1.08442	1	0.998978	1.05035	1.01505	1	0.958251	0.853906	0.774762	1	1.09185	0.652591
A6	1.08491	1.40659	1	1.18077	0.874451	0.937815	1	0.880244	0.84914	0.941005	1	1.2194	0.988937	1.02296	1	0.959015	0.946238	0.921257	1	0.886889	0.866292	0.943569	1	0.887842	0.814254	0.711803	1	0.687902	1.29581	0.928227	1	0.911412	1.04313	1.08131	1	0.959979	1.03408	0.874194	1	0.834524	0.841611	0.888134	1	0.968064	0.697928	0.748345	1	0.950511	0.928517
A7	1.09079	1.0166	1	1.01229	0.925721	1.01718	1	0.814889	0.980592	0.959081	1	1.18602	1.19669	0.872847	1	0.912328	0.84424	1.10982	1	1.02578	0.815821	1.15289	1	0.78145	1.18612	1.43714	1	1.17095	1.55036	1.25167	1	1.06664	1.14924	1.32269	1	1.15043	1.07598	0.941756	1	0.857183	1.04491	1.05183	1	0.801306	0.78187	0.749461	1	0.973279	0.717027
A8	1.15928	1.13713	1	1.1764	1.02399	1.02909	1	0.93814	0.968937	1.01531	1	1.10196	1.18546	1.13694	1	1.06104	1.12297	1.07023	1	0.963779	0.790356	0.987601	1	0.953943	1.03908	1.09187	1	1.00016	1.37059	1.08065	1	1.13228	1.13727	1.14035	1	0.96398	0.85928	0.99839	1	0.931434	0.866502	0.931966	1	0.741375	0.669915	0.722127	1	0.853507	0.565422
A9	0.784095	1.05896	1	0.909188	0.796695	0.910449	1	1.12054	1.03922	1.03396	1	1.1344	0.955614	0.891465	1	0.942915	0.979166	1.01584	1	1.20704	0.903252	0.902735	1	0.937425	0.791261	0.744155	1	0.965401	1.15525	0.913515	1	0.874163	0.979234	0.997525	1	1.18552	0.798977	0.839411	1	0.880625	0.786149	0.801028	1	0.848096	0.926219	0.840765	1	1.26646	0.57153
A10	1.60809	1.82412	1	1.43729	1.10336	1.64313	1	1.52282	1.73207	1.77402	1	1.89464	2.30529	1.07587	1	1.70373	1.43841	2.29505	1	2.20217	1.30179	1.64613	1	1.52359	3.61858	3.76807	1	3.32499	2.39886	1.78126	1	1.4956	1.63986	1.38015	1	1.43781	1.7066	2.35406	1	2.47289	1.50673	1.54942	1	1.60937	1.82396	2.5019	1	2.41949	0.946943
A11	1.08579	0.972722	1	0.835146	1.02794	1.16308	1	1.08271	0.950099	1.1703	1	1.09022	1.45166	0.692675	1	1.01822	1.11313	1.37452	1	1.37924	1.04117	1.03852	1	0.931208	2.03909	1.96997	1	1.78881	1.42519	1.06481	1	0.797925	1.1703	1.08063	1	1.10552	1.1652	1.21344	1	1.20836	0.99604	1.00332	1	0.997093	0.997318	0.988337	1	1.31481	0.766018
A12	1.01815	1.14061	1	1.02062	1.14266	1.22553	1	1.32487	0.988868	1.07708	1	1.08754	1.25362	0.668083	1	1.01336	0.928147	1.05792	1	1.04795	0.913863	1.03765	1	0.742789	1.49322	1.53589	1	1.64553	1.15345	0.956476	1	0.883728	1.0022	0.936548	1	1.01341	0.966422	1.0633	1	0.914243	0.888704	0.842078	1	0.931805	0.876439	0.889135	1	1.14235	0.583437
A13	0.939002	1.03168	1	0.885737	0.967612	1.02406	1	1.03193	0.899752	0.945976	1	0.923814	0.9653	0.869676	1	0.964097	0.782154	0.9384	1	0.882321	0.999272	0.822493	1	1.11059	0.842895	0.848993	1	1.04852	0.9653	0.921368	1	0.872378	1.0405	0.951862	1	1.26991	0.794476	0.99292	1	0.902407	0.974494	0.663549	1	0.884694	1.07768	0.99342	1	1.19611	0.602528
A14	0.658053	0.726659	1	1.04933	0.822992	0.926845	1	1.3285	1.1356	1.23403	1	1.49799	0.598739	0.470927	1	1.03	1.00476	1.41836	1	1.39052	1.1916	1.53158	1	1.24608	0.702795	0.871698	1	1.14621	1.31821	1.11783	1	1.15187	1.15609	1.52064	1	1.18818	0.852724	1.55809	1	1.59074	1.08403	1.35233	1	1.21605	0.629629	0.840765	1	0.770317	0.948421
A15	0.896873	0.791137	1	0.707291	1.17109	1.1055	1	1.06304	0.713557	0.503626	1	0.742841	0.499013	0.382724	1	0.544216	0.60714	0.962278	1	0.73203	0.713211	1.035	1	0.532296	1.07049	1.13828	1	1.20503	1.38163	1.36542	1	0.649331	0.582629	0.771894	1	0.492706	0.45061	0.842778	1	0.693203	0.506418	0.597723	1	0.46421	1.16225	0.79881	1	0.507129	0.39642
A16	1.05426	1.20522	1	1.11209	0.811465	0.756153	1	1.04099	1.27072	1.0297	1	1.15251	0.52006	0.512252	1	1.07646	1.14136	1.15263	1	1.12863	1.07549	1.17917	1	1.2288	0.983451	0.914243	1	1.38259	1.31816	1.17101	1	1.12808	0.930127	1.17489	1	1.3079	0.612826	1.21843	1	0.894467	0.273128	0.266369	1	0.371388	1.43085	1.04469	1	0.816613	1.04319
A17	0.719355	0.988388	1	0.953018	0.855803	0.948651	1	1.15821	1.11065	1.12844	1	1.02071	1.05274	0.625432	1	1.43326	1.42232	2.12046	1	2.15095	0.728298	1.59419	1	1.1125	2.7345	2.61516	1	3.56456	1.93902	1.47177	1	1.53658	1.1778	1.77741	1	1.41201	1.08602	2.35377	1	1.26712	1.45135	2.05987	1	1.53411	1.45541	1.46365	1	1.69334	0.831017
A18	0.853211	0.794985	1	0.778422	0.646176	0.658612	1	1.05665	0.821994	0.662377	1	0.717462	0.363392	0.481289	1	0.703465	0.762072	0.768451	1	0.910244	0.742957	0.809344	1	0.97468	0.727705	0.738285	1	0.984133	0.876499	0.992232	1	1.04737	0.736215	0.938042	1	1.09551	0.500052	0.990051	1	1.10623	0.785673	1.13682	1	1.06223	0.854869	0.747619	1	0.709623	0.792702
A19	1.1746	1.44849	1	0.335056	0.873664	0.561069	1	0.342696	0.602632	0.427612	1	0.214348	0.349279	0.30645	1	0.366987	1.06729	1.31242	1	0.451399	0.81776	1.33957	1	0.580111	0.767839	0.990961	1	0.342939	1.37571	1.94477	1	0.615327	0.992989	1.0124	1	0.580855	0.75419	0.854128	1	0.41251	0.854824	0.788018	1	0.48783	1.19904	0.67714	1	0.242226	0.592259
A20	2.10501	1.40279	1	1.58527	1.22124	1.78386	1	2.63536	1.17467	0.869239	1	1.38369	1.2959	2.11312	1	15.9369	2.68245	7.09019	1	27.3843	0.931353	1.46137	1	3.48776	2.31671	2.63774	1	31.774	2.47259	3.60001	1	4.80213	6.14899	6.31978	1	7.94777	0.387415	1.57279	1	2.36674	0.811577	3.81002	1	3.25363	1.02511	1.63515	1	0.857629	4.57652
A21	0.61537	0.664389	1	0.733096	0.668941	0.920411	1	0.981663	0.592978	0.579438	1	0.681968	0.44152	0.277772	1	1.02282	0.709365	1.29099	1	1.05861	0.801153	1.14098	1	0.96383	1.04596	1.26967	1	1.94973	1.20212	1.28476	1	1.16544	0.585483	1.09223	1	0.969458	0.539053	0.944567	1	0.980609	0.676659	0.904599	1	0.7744	0.799226	0.925224	1	0.621306	0.557444
[truncated: 91 more columns]
