# Supplementary material for: Direct current stimulation modulates gene expression in isolated astrocytes with implications for glia-mediated plasticity
Source: Sci Rep. 2022 Oct 26;12:17964. doi: 10.1038/s41598-022-22394-8 (PMC9606293; doi:10.1038/s41598-022-22394-8)
Supplement: Supplementary file 2 — Supplementary Information 2. [file 41598_2022_22394_MOESM2_ESM.xlsx]

## Sheet: Metadata
SERIES
title	Real-time quantitative PCR analysis of mouse brain endothelial cells exposed to pressure-driven flow and/or Direct Current Stimulation in vitro
summary	The objective of this study was to investigate the effect of Direct Current Stimulation (DCS) on the gene expression of of a mouse brain endothelial cell line, bEnd.3. DCS at 0.1 or 1mA was applied to monolayers of bEnd.3 for 10 minutes. Expression of a set of neuroactive genes expressed in endothelial cells was assessed immediately of 1 hour after DCS using RT-qPCR. Because DCS can produce elect…
summary
overall design	bEnd.3 were obtained from American Type Culture Collection. DCS was applied with (DCS P) or without (DCS S) a pressure differential that induced fluid flow across the cell monolayer. Monolayers exposed only to convective flow (conP) were also examined. A static control (conS) kept in an incubator for the duration of the experiment was used as the calibrator sample for gene expression analysis. To…
contributor	Limary,M,Cancel
contributor	John,M,Tarbell
SAMPLES
Sample name	title	description	source name	organism	characteristics: Treatment group	characteristics: DCS current (mA)	characteristics: RNA collection time	molecule	label	platform
SAMPLE 1	bEnd.3-convective flow control	test	bEnd.3 brain endothlial cells derived from a mouse with endothelioma; ATCC.org	mus musculus	conP	n/a	immediate	total RNA	SYBR Green
SAMPLE 2	bEnd.3-convective flow and DCS	test	bEnd.3 brain endothlial cells derived from a mouse with endothelioma; ATCC.org	mus musculus	DCS P	0.1	immediate	total RNA	SYBR Green
SAMPLE 3	bEnd.3-no flow (static) control	control	bEnd.3 brain endothlial cells derived from a mouse with endothelioma; ATCC.org	mus musculus	conS	n/a	immediate	total RNA	SYBR Green
SAMPLE 4	bEnd.3-DCS	test	bEnd.3 brain endothlial cells derived from a mouse with endothelioma; ATCC.org	mus musculus	DCS S	0.1	immediate	total RNA	SYBR Green
SAMPLE 5	bEnd.3-convective flow control	test	bEnd.3 brain endothlial cells derived from a mouse with endothelioma; ATCC.org	mus musculus	conP	n/a	immediate	total RNA	SYBR Green
SAMPLE 6	bEnd.3-convective flow and DCS	test	bEnd.3 brain endothlial cells derived from a mouse with endothelioma; ATCC.org	mus musculus	DCS P	0.1	immediate	total RNA	SYBR Green
SAMPLE 7	bEnd.3-no flow (static) control	control	bEnd.3 brain endothlial cells derived from a mouse with endothelioma; ATCC.org	mus musculus	conS	n/a	immediate	total RNA	SYBR Green
SAMPLE 8	bEnd.3-DCS	test	bEnd.3 brain endothlial cells derived from a mouse with endothelioma; ATCC.org	mus musculus	DCS S	0.1	immediate	total RNA	SYBR Green
SAMPLE 9	bEnd.3-convective flow control	test	bEnd.3 brain endothlial cells derived from a mouse with endothelioma; ATCC.org	mus musculus	conP	n/a	immediate	total RNA	SYBR Green
SAMPLE 10	bEnd.3-convective flow and DCS	test	bEnd.3 brain endothlial cells derived from a mouse with endothelioma; ATCC.org	mus musculus	DCS P	0.1	immediate	total RNA	SYBR Green
SAMPLE 11	bEnd.3-no flow (static) control	control	bEnd.3 brain endothlial cells derived from a mouse with endothelioma; ATCC.org	mus musculus	conS	n/a	immediate	total RNA	SYBR Green
SAMPLE 12	bEnd.3-DCS	test	bEnd.3 brain endothlial cells derived from a mouse with endothelioma; ATCC.org	mus musculus	DCS S	0.1	immediate	total RNA	SYBR Green
SAMPLE 13	bEnd.3-convective flow control	test	bEnd.3 brain endothlial cells derived from a mouse with endothelioma; ATCC.org	mus musculus	conP	n/a	immediate	total RNA	SYBR Green
SAMPLE 14	bEnd.3-convective flow and DCS	test	bEnd.3 brain endothlial cells derived from a mouse with endothelioma; ATCC.org	mus musculus	DCS P	0.1	immediate	total RNA	SYBR Green
SAMPLE 15	bEnd.3-no flow (static) control	control	bEnd.3 brain endothlial cells derived from a mouse with endothelioma; ATCC.org	mus musculus	conS	n/a	immediate	total RNA	SYBR Green
SAMPLE 16	bEnd.3-DCS	test	bEnd.3 brain endothlial cells derived from a mouse with endothelioma; ATCC.org	mus musculus	DCS S	0.1	immediate	total RNA	SYBR Green
SAMPLE 17	bEnd.3-convective flow control	test	bEnd.3 brain endothlial cells derived from a mouse with endothelioma; ATCC.org	mus musculus	conP	n/a	immediate	total RNA	SYBR Green
SAMPLE 18	bEnd.3-convective flow and DCS	test	bEnd.3 brain endothlial cells derived from a mouse with endothelioma; ATCC.org	mus musculus	DCS P	0.1	immediate	total RNA	SYBR Green
SAMPLE 19	bEnd.3-no flow (static) control	control	bEnd.3 brain endothlial cells derived from a mouse with endothelioma; ATCC.org	mus musculus	conS	n/a	immediate	total RNA	SYBR Green
SAMPLE 20	bEnd.3-DCS	test	bEnd.3 brain endothlial cells derived from a mouse with endothelioma; ATCC.org	mus musculus	DCS S	0.1	immediate	total RNA	SYBR Green
SAMPLE 21	bEnd.3-convective flow control	test	bEnd.3 brain endothlial cells derived from a mouse with endothelioma; ATCC.org	mus musculus	conP	n/a	immediate	total RNA	SYBR Green
SAMPLE 22	bEnd.3-convective flow and DCS	test	bEnd.3 brain endothlial cells derived from a mouse with endothelioma; ATCC.org	mus musculus	DCS P	0.1	immediate	total RNA	SYBR Green
SAMPLE 23	bEnd.3-no flow (static) control	control	bEnd.3 brain endothlial cells derived from a mouse with endothelioma; ATCC.org	mus musculus	conS	n/a	immediate	total RNA	SYBR Green
SAMPLE 24	bEnd.3-DCS	test	bEnd.3 brain endothlial cells derived from a mouse with endothelioma; ATCC.org	mus musculus	DCS S	0.1	immediate	total RNA	SYBR Green
SAMPLE 25	bEnd.3-convective flow control	test	bEnd.3 brain endothlial cells derived from a mouse with endothelioma; ATCC.org	mus musculus	conP	n/a	immediate	total RNA	SYBR Green
SAMPLE 26	bEnd.3-convective flow and DCS	test	bEnd.3 brain endothlial cells derived from a mouse with endothelioma; ATCC.org	mus musculus	DCS P	0.1	immediate	total RNA	SYBR Green
SAMPLE 27	bEnd.3-no flow (static) control	control	bEnd.3 brain endothlial cells derived from a mouse with endothelioma; ATCC.org	mus musculus	conS	n/a	immediate	total RNA	SYBR Green
SAMPLE 28	bEnd.3-DCS	test	bEnd.3 brain endothlial cells derived from a mouse with endothelioma; ATCC.org	mus musculus	DCS S	0.1	immediate	total RNA	SYBR Green
SAMPLE 29	bEnd.3-convective flow control	test	bEnd.3 brain endothlial cells derived from a mouse with endothelioma; ATCC.org	mus musculus	conP	n/a	1HR	total RNA	SYBR Green
SAMPLE 30	bEnd.3-convective flow and DCS	test	bEnd.3 brain endothlial cells derived from a mouse with endothelioma; ATCC.org	mus musculus	DCS P	0.1	1HR	total RNA	SYBR Green
SAMPLE 31	bEnd.3-no flow (static) control	control	bEnd.3 brain endothlial cells derived from a mouse with endothelioma; ATCC.org	mus musculus	conS	n/a	1HR	total RNA	SYBR Green
SAMPLE 32	bEnd.3-DCS	test	bEnd.3 brain endothlial cells derived from a mouse with endothelioma; ATCC.org	mus musculus	DCS S	0.1	1HR	total RNA	SYBR Green
SAMPLE 33	bEnd.3-convective flow control	test	bEnd.3 brain endothlial cells derived from a mouse with endothelioma; ATCC.org	mus musculus	conP	n/a	1HR	total RNA	SYBR Green
SAMPLE 34	bEnd.3-convective flow and DCS	test	bEnd.3 brain endothlial cells derived from a mouse with endothelioma; ATCC.org	mus musculus	DCS P	0.1	1HR	total RNA	SYBR Green
SAMPLE 35	bEnd.3-no flow (static) control	control	bEnd.3 brain endothlial cells derived from a mouse with endothelioma; ATCC.org	mus musculus	conS	n/a	1HR	total RNA	SYBR Green
SAMPLE 36	bEnd.3-DCS	test	bEnd.3 brain endothlial cells derived from a mouse with endothelioma; ATCC.org	mus musculus	DCS S	0.1	1HR	total RNA	SYBR Green
SAMPLE 37	bEnd.3-convective flow control	test	bEnd.3 brain endothlial cells derived from a mouse with endothelioma; ATCC.org	mus musculus	conP	n/a	1HR	total RNA	SYBR Green
SAMPLE 38	bEnd.3-convective flow and DCS	test	bEnd.3 brain endothlial cells derived from a mouse with endothelioma; ATCC.org	mus musculus	DCS P	0.1	1HR	total RNA	SYBR Green
SAMPLE 39	bEnd.3-no flow (static) control	control	bEnd.3 brain endothlial cells derived from a mouse with endothelioma; ATCC.org	mus musculus	conS	n/a	1HR	total RNA	SYBR Green
SAMPLE 40	bEnd.3-DCS	test	bEnd.3 brain endothlial cells derived from a mouse with endothelioma; ATCC.org	mus musculus	DCS S	0.1	1HR	total RNA	SYBR Green
SAMPLE 41	bEnd.3-convective flow control	test	bEnd.3 brain endothlial cells derived from a mouse with endothelioma; ATCC.org	mus musculus	conP	n/a	1HR	total RNA	SYBR Green
SAMPLE 42	bEnd.3-convective flow and DCS	test	bEnd.3 brain endothlial cells derived from a mouse with endothelioma; ATCC.org	mus musculus	DCS P	0.1	1HR	total RNA	SYBR Green
SAMPLE 43	bEnd.3-no flow (static) control	control	bEnd.3 brain endothlial cells derived from a mouse with endothelioma; ATCC.org	mus musculus	conS	n/a	1HR	total RNA	SYBR Green
SAMPLE 44	bEnd.3-DCS	test	bEnd.3 brain endothlial cells derived from a mouse with endothelioma; ATCC.org	mus musculus	DCS S	0.1	1HR	total RNA	SYBR Green
SAMPLE 45	bEnd.3-convective flow control	test	bEnd.3 brain endothlial cells derived from a mouse with endothelioma; ATCC.org	mus musculus	conP	n/a	1HR	total RNA	SYBR Green
SAMPLE 46	bEnd.3-convective flow and DCS	test	bEnd.3 brain endothlial cells derived from a mouse with endothelioma; ATCC.org	mus musculus	DCS P	0.1	1HR	total RNA	SYBR Green
SAMPLE 47	bEnd.3-no flow (static) control	control	bEnd.3 brain endothlial cells derived from a mouse with endothelioma; ATCC.org	mus musculus	conS	n/a	1HR	total RNA	SYBR Green
SAMPLE 48	bEnd.3-DCS	test	bEnd.3 brain endothlial cells derived from a mouse with endothelioma; ATCC.org	mus musculus	DCS S	0.1	1HR	total RNA	SYBR Green
SAMPLE 49	bEnd.3-convective flow control	test	bEnd.3 brain endothlial cells derived from a mouse with endothelioma; ATCC.org	mus musculus	conP	n/a	1HR	total RNA	SYBR Green
SAMPLE 50	bEnd.3-convective flow and DCS	test	bEnd.3 brain endothlial cells derived from a mouse with endothelioma; ATCC.org	mus musculus	DCS P	0.1	1HR	total RNA	SYBR Green
SAMPLE 51	bEnd.3-no flow (static) control	control	bEnd.3 brain endothlial cells derived from a mouse with endothelioma; ATCC.org	mus musculus	conS	n/a	1HR	total RNA	SYBR Green
SAMPLE 52	bEnd.3-DCS	test	bEnd.3 brain endothlial cells derived from a mouse with endothelioma; ATCC.org	mus musculus	DCS S	0.1	1HR	total RNA	SYBR Green
SAMPLE 53	bEnd.3-convective flow control	test	bEnd.3 brain endothlial cells derived from a mouse with endothelioma; ATCC.org	mus musculus	conP	n/a	1HR	total RNA	SYBR Green
SAMPLE 54	bEnd.3-convective flow and DCS	test	bEnd.3 brain endothlial cells derived from a mouse with endothelioma; ATCC.org	mus musculus	DCS P	0.1	1HR	total RNA	SYBR Green
SAMPLE 55	bEnd.3-no flow (static) control	control	bEnd.3 brain endothlial cells derived from a mouse with endothelioma; ATCC.org	mus musculus	conS	n/a	1HR	total RNA	SYBR Green
SAMPLE 56	bEnd.3-DCS	test	bEnd.3 brain endothlial cells derived from a mouse with endothelioma; ATCC.org	mus musculus	DCS S	0.1	1HR	total RNA	SYBR Green
SAMPLE 57	bEnd.3-convective flow control	test	bEnd.3 brain endothlial cells derived from a mouse with endothelioma; ATCC.org	mus musculus	conP	n/a	immediate	total RNA	SYBR Green
SAMPLE 58	bEnd.3-convective flow and DCS	test	bEnd.3 brain endothlial cells derived from a mouse with endothelioma; ATCC.org	mus musculus	DCS P	1	immediate	total RNA	SYBR Green
SAMPLE 59	bEnd.3-no flow (static) control	control	bEnd.3 brain endothlial cells derived from a mouse with endothelioma; ATCC.org	mus musculus	conS	n/a	immediate	total RNA	SYBR Green
SAMPLE 60	bEnd.3-DCS	test	bEnd.3 brain endothlial cells derived from a mouse with endothelioma; ATCC.org	mus musculus	DCS S	1	immediate	total RNA	SYBR Green
SAMPLE 61	bEnd.3-convective flow control	test	bEnd.3 brain endothlial cells derived from a mouse with endothelioma; ATCC.org	mus musculus	conP	n/a	immediate	total RNA	SYBR Green
SAMPLE 62	bEnd.3-convective flow and DCS	test	bEnd.3 brain endothlial cells derived from a mouse with endothelioma; ATCC.org	mus musculus	DCS P	1	immediate	total RNA	SYBR Green
SAMPLE 63	bEnd.3-no flow (static) control	control	bEnd.3 brain endothlial cells derived from a mouse with endothelioma; ATCC.org	mus musculus	conS	n/a	immediate	total RNA	SYBR Green
SAMPLE 64	bEnd.3-DCS	test	bEnd.3 brain endothlial cells derived from a mouse with endothelioma; ATCC.org	mus musculus	DCS S	1	immediate	total RNA	SYBR Green
SAMPLE 65	bEnd.3-convective flow control	test	bEnd.3 brain endothlial cells derived from a mouse with endothelioma; ATCC.org	mus musculus	conP	n/a	immediate	total RNA	SYBR Green
SAMPLE 66	bEnd.3-convective flow and DCS	test	bEnd.3 brain endothlial cells derived from a mouse with endothelioma; ATCC.org	mus musculus	DCS P	1	immediate	total RNA	SYBR Green
SAMPLE 67	bEnd.3-no flow (static) control	control	bEnd.3 brain endothlial cells derived from a mouse with endothelioma; ATCC.org	mus musculus	conS	n/a	immediate	total RNA	SYBR Green
SAMPLE 68	bEnd.3-DCS	test	bEnd.3 brain endothlial cells derived from a mouse with endothelioma; ATCC.org	mus musculus	DCS S	1	immediate	total RNA	SYBR Green
SAMPLE 69	bEnd.3-convective flow control	test	bEnd.3 brain endothlial cells derived from a mouse with endothelioma; ATCC.org	mus musculus	conP	n/a	immediate	total RNA	SYBR Green
SAMPLE 70	bEnd.3-convective flow and DCS	test	bEnd.3 brain endothlial cells derived from a mouse with endothelioma; ATCC.org	mus musculus	DCS P	1	immediate	total RNA	SYBR Green
SAMPLE 71	bEnd.3-no flow (static) control	control	bEnd.3 brain endothlial cells derived from a mouse with endothelioma; ATCC.org	mus musculus	conS	n/a	immediate	total RNA	SYBR Green
SAMPLE 72	bEnd.3-DCS	test	bEnd.3 brain endothlial cells derived from a mouse with endothelioma; ATCC.org	mus musculus	DCS S	1	immediate	total RNA	SYBR Green
SAMPLE 73	bEnd.3-convective flow control	test	bEnd.3 brain endothlial cells derived from a mouse with endothelioma; ATCC.org	mus musculus	conP	n/a	immediate	total RNA	SYBR Green
SAMPLE 74	bEnd.3-convective flow and DCS	test	bEnd.3 brain endothlial cells derived from a mouse with endothelioma; ATCC.org	mus musculus	DCS P	1	immediate	total RNA	SYBR Green
SAMPLE 75	bEnd.3-no flow (static) control	control	bEnd.3 brain endothlial cells derived from a mouse with endothelioma; ATCC.org	mus musculus	conS	n/a	immediate	total RNA	SYBR Green
SAMPLE 76	bEnd.3-DCS	test	bEnd.3 brain endothlial cells derived from a mouse with endothelioma; ATCC.org	mus musculus	DCS S	1	immediate	total RNA	SYBR Green
SAMPLE 77	bEnd.3-convective flow control	test	bEnd.3 brain endothlial cells derived from a mouse with endothelioma; ATCC.org	mus musculus	conP	n/a	immediate	total RNA	SYBR Green
SAMPLE 78	bEnd.3-convective flow and DCS	test	bEnd.3 brain endothlial cells derived from a mouse with endothelioma; ATCC.org	mus musculus	DCS P	1	immediate	total RNA	SYBR Green
SAMPLE 79	bEnd.3-no flow (static) control	control	bEnd.3 brain endothlial cells derived from a mouse with endothelioma; ATCC.org	mus musculus	conS	n/a	immediate	total RNA	SYBR Green
SAMPLE 80	bEnd.3-DCS	test	bEnd.3 brain endothlial cells derived from a mouse with endothelioma; ATCC.org	mus musculus	DCS S	1	immediate	total RNA	SYBR Green
SAMPLE 81	bEnd.3-convective flow control	test	bEnd.3 brain endothlial cells derived from a mouse with endothelioma; ATCC.org	mus musculus	conP	n/a	immediate	total RNA	SYBR Green
SAMPLE 82	bEnd.3-convective flow and DCS	test	bEnd.3 brain endothlial cells derived from a mouse with endothelioma; ATCC.org	mus musculus	DCS P	1	immediate	total RNA	SYBR Green
SAMPLE 83	bEnd.3-no flow (static) control	control	bEnd.3 brain endothlial cells derived from a mouse with endothelioma; ATCC.org	mus musculus	conS	n/a	immediate	total RNA	SYBR Green
SAMPLE 84	bEnd.3-DCS	test	bEnd.3 brain endothlial cells derived from a mouse with endothelioma; ATCC.org	mus musculus	DCS S	1	immediate	total RNA	SYBR Green
SAMPLE 85	bEnd.3-convective flow control	test	bEnd.3 brain endothlial cells derived from a mouse with endothelioma; ATCC.org	mus musculus	conP	n/a	immediate	total RNA	SYBR Green
SAMPLE 86	bEnd.3-convective flow and DCS	test	bEnd.3 brain endothlial cells derived from a mouse with endothelioma; ATCC.org	mus musculus	DCS P	1	immediate	total RNA	SYBR Green
SAMPLE 87	bEnd.3-no flow (static) control	control	bEnd.3 brain endothlial cells derived from a mouse with endothelioma; ATCC.org	mus musculus	conS	n/a	immediate	total RNA	SYBR Green
SAMPLE 88	bEnd.3-DCS	test	bEnd.3 brain endothlial cells derived from a mouse with endothelioma; ATCC.org	mus musculus	DCS S	1	immediate	total RNA	SYBR Green
SAMPLE 89	bEnd.3-convective flow control	test	bEnd.3 brain endothlial cells derived from a mouse with endothelioma; ATCC.org	mus musculus	conP	n/a	immediate	total RNA	SYBR Green
SAMPLE 90	bEnd.3-convective flow and DCS	test	bEnd.3 brain endothlial cells derived from a mouse with endothelioma; ATCC.org	mus musculus	DCS P	1	immediate	total RNA	SYBR Green
SAMPLE 91	bEnd.3-no flow (static) control	control	bEnd.3 brain endothlial cells derived from a mouse with endothelioma; ATCC.org	mus musculus	conS	n/a	immediate	total RNA	SYBR Green
SAMPLE 92	bEnd.3-DCS	test	bEnd.3 brain endothlial cells derived from a mouse with endothelioma; ATCC.org	mus musculus	DCS S	1	immediate	total RNA	SYBR Green
SAMPLE 93	bEnd.3-convective flow control	test	bEnd.3 brain endothlial cells derived from a mouse with endothelioma; ATCC.org	mus musculus	conP	n/a	1HR	total RNA	SYBR Green
SAMPLE 94	bEnd.3-convective flow and DCS	test	bEnd.3 brain endothlial cells derived from a mouse with endothelioma; ATCC.org	mus musculus	DCS P	1	1HR	total RNA	SYBR Green
SAMPLE 95	bEnd.3-no flow (static) control	control	bEnd.3 brain endothlial cells derived from a mouse with endothelioma; ATCC.org	mus musculus	conS	n/a	1HR	total RNA	SYBR Green
SAMPLE 96	bEnd.3-DCS	test	bEnd.3 brain endothlial cells derived from a mouse with endothelioma; ATCC.org	mus musculus	DCS S	1	1HR	total RNA	SYBR Green
SAMPLE 97	bEnd.3-convective flow control	test	bEnd.3 brain endothlial cells derived from a mouse with endothelioma; ATCC.org	mus musculus	conP	n/a	1HR	total RNA	SYBR Green
SAMPLE 98	bEnd.3-convective flow and DCS	test	bEnd.3 brain endothlial cells derived from a mouse with endothelioma; ATCC.org	mus musculus	DCS P	1	1HR	total RNA	SYBR Green
SAMPLE 99	bEnd.3-no flow (static) control	control	bEnd.3 brain endothlial cells derived from a mouse with endothelioma; ATCC.org	mus musculus	conS	n/a	1HR	total RNA	SYBR Green
SAMPLE 100	bEnd.3-DCS	test	bEnd.3 brain endothlial cells derived from a mouse with endothelioma; ATCC.org	mus musculus	DCS S	1	1HR	total RNA	SYBR Green
SAMPLE 101	bEnd.3-convective flow control	test	bEnd.3 brain endothlial cells derived from a mouse with endothelioma; ATCC.org	mus musculus	conP	n/a	1HR	total RNA	SYBR Green
SAMPLE 102	bEnd.3-convective flow and DCS	test	bEnd.3 brain endothlial cells derived from a mouse with endothelioma; ATCC.org	mus musculus	DCS P	1	1HR	total RNA	SYBR Green
SAMPLE 103	bEnd.3-no flow (static) control	control	bEnd.3 brain endothlial cells derived from a mouse with endothelioma; ATCC.org	mus musculus	conS	n/a	1HR	total RNA	SYBR Green
SAMPLE 104	bEnd.3-DCS	test	bEnd.3 brain endothlial cells derived from a mouse with endothelioma; ATCC.org	mus musculus	DCS S	1	1HR	total RNA	SYBR Green
SAMPLE 105	bEnd.3-convective flow control	test	bEnd.3 brain endothlial cells derived from a mouse with endothelioma; ATCC.org	mus musculus	conP	n/a	1HR	total RNA	SYBR Green
SAMPLE 106	bEnd.3-convective flow and DCS	test	bEnd.3 brain endothlial cells derived from a mouse with endothelioma; ATCC.org	mus musculus	DCS P	1	1HR	total RNA	SYBR Green
SAMPLE 107	bEnd.3-no flow (static) control	control	bEnd.3 brain endothlial cells derived from a mouse with endothelioma; ATCC.org	mus musculus	conS	n/a	1HR	total RNA	SYBR Green
SAMPLE 108	bEnd.3-DCS	test	bEnd.3 brain endothlial cells derived from a mouse with endothelioma; ATCC.org	mus musculus	DCS S	1	1HR	total RNA	SYBR Green
SAMPLE 109	bEnd.3-convective flow control	test	bEnd.3 brain endothlial cells derived from a mouse with endothelioma; ATCC.org	mus musculus	conP	n/a	1HR	total RNA	SYBR Green
SAMPLE 110	bEnd.3-convective flow and DCS	test	bEnd.3 brain endothlial cells derived from a mouse with endothelioma; ATCC.org	mus musculus	DCS P	1	1HR	total RNA	SYBR Green
SAMPLE 111	bEnd.3-no flow (static) control	control	bEnd.3 brain endothlial cells derived from a mouse with endothelioma; ATCC.org	mus musculus	conS	n/a	1HR	total RNA	SYBR Green
SAMPLE 112	bEnd.3-DCS	test	bEnd.3 brain endothlial cells derived from a mouse with endothelioma; ATCC.org	mus musculus	DCS S	1	1HR	total RNA	SYBR Green
SAMPLE 113	bEnd.3-convective flow control	test	bEnd.3 brain endothlial cells derived from a mouse with endothelioma; ATCC.org	mus musculus	conP	n/a	1HR	total RNA	SYBR Green
SAMPLE 114	bEnd.3-convective flow and DCS	test	bEnd.3 brain endothlial cells derived from a mouse with endothelioma; ATCC.org	mus musculus	DCS P	1	1HR	total RNA	SYBR Green
SAMPLE 115	bEnd.3-no flow (static) control	control	bEnd.3 brain endothlial cells derived from a mouse with endothelioma; ATCC.org	mus musculus	conS	n/a	1HR	total RNA	SYBR Green
SAMPLE 116	bEnd.3-DCS	test	bEnd.3 brain endothlial cells derived from a mouse with endothelioma; ATCC.org	mus musculus	DCS S	1	1HR	total RNA	SYBR Green
SAMPLE 117	bEnd.3-convective flow control	test	bEnd.3 brain endothlial cells derived from a mouse with endothelioma; ATCC.org	mus musculus	conP	n/a	1HR	total RNA	SYBR Green
SAMPLE 118	bEnd.3-convective flow and DCS	test	bEnd.3 brain endothlial cells derived from a mouse with endothelioma; ATCC.org	mus musculus	DCS P	1	1HR	total RNA	SYBR Green
SAMPLE 119	bEnd.3-no flow (static) control	control	bEnd.3 brain endothlial cells derived from a mouse with endothelioma; ATCC.org	mus musculus	conS	n/a	1HR	total RNA	SYBR Green
SAMPLE 120	bEnd.3-DCS	test	bEnd.3 brain endothlial cells derived from a mouse with endothelioma; ATCC.org	mus musculus	DCS S	1	1HR	total RNA	SYBR Green
SAMPLE 121	bEnd.3-convective flow control	test	bEnd.3 brain endothlial cells derived from a mouse with endothelioma; ATCC.org	mus musculus	conP	n/a	1HR	total RNA	SYBR Green
SAMPLE 122	bEnd.3-convective flow and DCS	test	bEnd.3 brain endothlial cells derived from a mouse with endothelioma; ATCC.org	mus musculus	DCS P	1	1HR	total RNA	SYBR Green
SAMPLE 123	bEnd.3-no flow (static) control	control	bEnd.3 brain endothlial cells derived from a mouse with endothelioma; ATCC.org	mus musculus	conS	n/a	1HR	total RNA	SYBR Green
SAMPLE 124	bEnd.3-DCS	test	bEnd.3 brain endothlial cells derived from a mouse with endothelioma; ATCC.org	mus musculus	DCS S	1	1HR	total RNA	SYBR Green
PROTOCOLS
growth protocol	bEnd.3 s were grown according to the manufacturer's instructions and plated at 6x104 cells/cm2 in Transwell filters coated with fibronectin and cultured for 4-5 days before DCS experiments.
treatment protocol	Each experiment consisted of four groups: conP, DCS P, conS, and DCS S. Direct Current Stimulation was applied with (DCS P) or without (DCS S) a pressure differential that induced convective fluid flow across the cell monolayer. Monolayers exposed only to convective flow (conP) were also examined. A static control (conS) kept in an incubator for the duration of the experiment was used as the cali…
extract protocol	Total RNA was collected either immediately after DCS, or 1 hour after DCS using the RNeasy Mini kit from Qiagen.
label protocol	Total RNA was reversed transcribed using the High-capacity cDNA Reverse Transcription kit from Thermo Scientific. Real time RT-qPCR was performed on the 7300 Real Time PCR System from Applied Biosystems with 45 cycles at 95 oC for 20 seconds, 60 oC for 30 seconds, and 72 oC for 30 seconds.
hyb protocol	n/a
scan protocol	n/a
data processing	Raw Ct values were obtained from the Applied Biosystems 7300 Real Time PCR System as .csv files and data was processed in Excel.
data processing	Matrix non-normalized reports the average Ct value of duplicate samples.
data processing	Target signal normalized against the average of two housekeeping genes: GAPDH and ACTB.
data processing	Target gene signals normalized to housekeeping genes; 2^-deltaCt, where deltaCt = (Ct_Target − Ct_HKG)]
value definition	Matrix normalized worksheet reports the signal normalized against the housekeeping genes.
value definition	Fold Change worksheet reports test/control ratios. For each experiment, test samples were normalized to the corresponding control (conS) sample.
PLATFORM
title	Custom-made mouse brain endothelial cell (bEnd.3) RT-PCR array
technology	RT-PCR
distribution	non-commercial
organism	mus musculus
manufacturer	The City College of New York
manufacture protocol	see manufacturer's website
catalog number
description	Custom-made PCR assay panel
description	custom selection of neuroactive genes expressed in mouse brain endothelial cells
header 1	Symbol
header 2	GB_ACC

## Sheet: Matrix non-normalized
ID_REF	SAMPLE 1	SAMPLE 2	SAMPLE 3	SAMPLE 4	SAMPLE 5	SAMPLE 6	SAMPLE 7	SAMPLE 8	SAMPLE 9	SAMPLE 10	SAMPLE 11	SAMPLE 12	SAMPLE 13	SAMPLE 14	SAMPLE 15	SAMPLE 16	SAMPLE 17	SAMPLE 18	SAMPLE 19	SAMPLE 20	SAMPLE 21	SAMPLE 22	SAMPLE 23	SAMPLE 24	SAMPLE 25	SAMPLE 26	SAMPLE 27	SAMPLE 28	SAMPLE 29	SAMPLE 30	SAMPLE 31	SAMPLE 32	SAMPLE 33	SAMPLE 34	SAMPLE 35	SAMPLE 36	SAMPLE 37	SAMPLE 38	SAMPLE 39	SAMPLE 40	SAMPLE 41	SAMPLE 42	SAMPLE 43	SAMPLE 44	SAMPLE 45	SAMPLE 46	SAMPLE 47	SAMPLE 48	SAMPLE 49
Treatment	conP	DCS P	conS	DCS S	conP	DCS P	conS	DCS S	conP	DCS P	conS	DCS S	conP	DCS P	conS	DCS S	conP	DCS P	conS	DCS S	conP	DCS P	conS	DCS S	conP	DCS P	conS	DCS S	conP	DCS P	conS	DCS S	conP	DCS P	conS	DCS S	conP	DCS P	conS	DCS S	conP	DCS P	conS	DCS S	conP	DCS P	conS	DCS S	conP
Current (mA)	n/a	0.1	n/a	0.1	n/a	0.1	n/a	0.1	n/a	0.1	n/a	0.1	n/a	0.1	n/a	0.1	n/a	0.1	n/a	0.1	n/a	0.1	n/a	0.1	n/a	0.1	n/a	0.1	n/a	0.1	n/a	0.1	n/a	0.1	n/a	0.1	n/a	0.1	n/a	0.1	n/a	0.1	n/a	0.1	n/a	0.1	n/a	0.1	n/a
Collection time	immediate	immediate	immediate	immediate	immediate	immediate	immediate	immediate	immediate	immediate	immediate	immediate	immediate	immediate	immediate	immediate	immediate	immediate	immediate	immediate	immediate	immediate	immediate	immediate	immediate	immediate	immediate	immediate	1HR	1HR	1HR	1HR	1HR	1HR	1HR	1HR	1HR	1HR	1HR	1HR	1HR	1HR	1HR	1HR	1HR	1HR	1HR	1HR	1HR
B1	24.8858	24.8332	25.055	25.2421	27.6298	24.5792	25.1478	25.095	24.7534	25.1908	25.7401	25.7402	26.0675	25.0162	25.6392	25.2961	25.1845	25.4591	25.8937	25.5325	25.4217	25.3652	25.9905	25.7347	25.7411	25.3153	26.082	25.9749	25.5836	25.7531	26.0437	25.6383	25.1653	25.7128	25.9458	25.675	24.7973	25.6633	25.4766	25.6411	25.4015	24.9773	25.363	25.4252	26.3092	25.8834	26.1437	25.6521	25.2088
B2	22.2436	22.3505	21.8933	22.0808	25.7692	22.1441	22.0948	22.6897	22.7216	22.8985	22.9796	24.3706	22.4436	22.2118	22.2398	22.0472	21.9257	21.8059	21.888	22.1441	22.4692	22.2838	22.3051	22.2906	23.0488	22.675	22.5526	22.6547	22.3683	22.2674	22.1658	21.9702	22.2351	22.9318	22.3311	22.2752	21.8076	21.7904	21.912	22.01	22.2401	21.84	21.9484	21.6956	23.2353	22.9262	23.0473	22.6473	21.8152
B3	24.6934	24.8968	24.9956	24.9441	26.2281	25.0373	25.1409	25.1225	26.048	25.8385	26.0782	26.1645	24.5689	24.6655	24.8024	24.6518	24.4398	24.4085	25.0712	25.09	25.2656	25.3116	25.4413	25.2744	25.8285	25.8085	25.6975	25.8092	25.0046	25.0411	24.901	24.7844	24.9335	25.2472	25.082	25.1598	24.533	24.7986	24.7466	25.0028	24.9665	24.7548	24.8342	24.667	25.9112	25.9262	26.0083	25.726	24.5799
B4	21.4198	21.614	22.0879	21.8484	25.5365	21.5361	22.1419	22.654	21.4581	21.6545	22.16	22.2373	22.0847	22.1468	22.3443	22.1359	21.9453	21.7279	22.1029	22.6496	22.3588	22.3197	22.8235	22.7501	22.3726	22.2596	22.1836	22.3483	22.7096	22.6754	22.1732	22.3891	22.5299	22.7955	22.1909	22.5209	22.277	22.4156	22.2696	22.4393	22.5638	22.5288	22.2194	22.2473	23.8999	23.4797	23.6181	23.075	22.3209
B5	19.0393	19.0345	19.7609	19.2318	23.721	19.5757	20.2755	20.3186	18.7976	18.5636	19.3353	19.163	20.0414	19.4515	20.1528	19.5025	19.4306	19.3644	19.9532	20.94	19.9643	19.8918	20.383	20.3943	19.7816	19.7415	20.3331	20.4023	19.7277	19.9875	19.9142	20.0798	19.678	20.3821	19.8062	20.1463	19.2711	18.9976	19.2627	19.6089	20.1364	20.0367	20.2438	20.2268	21.0876	20.781	20.9335	20.7075	19.4958
B6	25.2901	24.9371	25.3421	25.538	27.7841	24.3278	24.4218	24.595	24.7104	24.8353	24.7542	25.0645	25.6602	24.7423	25.4996	25.5372	24.7997	24.8736	25.1668	25.5572	25.5521	25.4236	25.4968	25.2786	25.7408	25.1318	25.3572	25.3117	25.0979	25.1509	25.1405	24.7055	25.0941	25.8941	25.5354	25.6358	24.4351	24.7839	25.1159	25.0005	25.1328	24.7311	25.0834	25.1015	26.5338	26.2382	26.0238	25.9015	24.9111
B7	21.1743	21.2286	21.6806	21.1955	26.1125	21.3244	22.1826	22.3623	21.2676	20.9426	22.0001	21.4774	21.9384	21.8554	22.2096	21.7828	21.593	21.4085	22.1763	22.6116	21.8696	21.638	22.2544	22.1761	22.151	21.717	22.1506	22.1132	21.7668	21.9776	21.9918	22.1827	21.822	22.3608	21.7925	22.19	22.0205	21.728	22.2932	22.4475	21.7782	21.6433	22.1347	22.2237	22.9447	22.3234	22.8295	22.5608	21.4679
B8	28.0463	28.1517	28.6982	28.4422	31.1938	27.9779	28.0898	28.887	28.1065	28.2664	28.6915	28.5039	28.5095	28.0737	28.5091	28.1132	27.1657	27.2512	28.5092	28.2632	28.6311	28.4994	29.1011	28.8569	29.1179	28.6592	29.2544	28.9295	27.4881	28.2078	28.213	28.3086	27.3159	28.2424	27.9118	27.955	27.3695	27.1839	27.9613		27.3547	27.1795	27.7467	27.2416	28.4368	27.8681	28.3867	27.7983	27.1655
B9	24.2431	24.277	24.3449	24.1296	28.9743	24.1418	24.6408	25.2074	24.5502	24.4205	24.7548	24.8201	25.5243	25.6474	25.7996	25.8568	24.8492	24.6622	24.7217	25.0661	26.2761	26.03	26.2266	26.2904	25.2051	24.8485	25.0438	25.1154	24.2874	24.4684	24.3137	24.3131	24.2459	25.1128	24.261	24.7668	25.8087	24.7309	24.5208		24.5834	24.5729	24.8441	24.5235	25.9	25.1255	25.3907	25.5583	24.7403
B10	33.3815	33.1437	33.5446	33.6187	37.4887	33.8127	34.1727	33.8482	33.5904	33.9495	33.477	33.7635	36.4308	35.8625	34.8589	34.9233	34.4869	34.4621	34.32	34.3293	33.7523	34.8001	34.2053	33.5964	34.9738	34.8969	34.0177	34.213	33.626	34.4416	33.8393	33.0832	33.6179	34.3822	33.5513	34.0836	34.608	35.1104	33.8924		34.0562	33.7394	34.6268	33.6106	34.843	34.9681	33.7597	34.0722	33.6402
B11	27.4573	27.4438	28.2561	27.3622	31.9108	27.6961	28.8889	28.5001	27.9858	27.5865	28.7927	27.8648	28.5414	28.6635	29.3435	28.7212	28.1289	27.9032	29.0237	28.9739	28.5666	28.1131	29.1206	29.0265	28.4541	28.7668	29.2887	29.1372	27.8965	27.8475	28.5653	28.3145	27.8206	28.4229	27.9098	28.1404	28.4627	27.9344	28.6112		27.8703	27.9555	28.8495	28.5243	28.6502	28.3071	29.4282	29.2649	28.1761
B12	28.9549	28.9612	29.4964	29.2385	30.0531	29.3009	29.6253	29.4958	28.3391	28.2949	29.2363	28.5831	29.7818	29.5896	29.9595	29.7681	29.7502	29.3787	29.6454	29.9785	29.9733	29.9835	30.3193	30.4757	31.2183	30.8684	31.4718	31.8895	30.0306	30.2838	30.2507	29.9335	29.1299	29.6733	29.7447	29.8331	30.5106	30.2566	30.6896		30.6557	30.297	30.9687	30.7723	30.5865	30.6095	30.517	30.2924	31.187
B13	25.9085	25.8956	25.5162	25.66	28.5874	25.8742	25.657	26.486	25.5614	25.4938	25.1317	25.8766	26.1605	25.9995	25.9996	25.9538	25.2534	25.2499	24.8444	25.2741	26.4115	26.1933	26.4441	26.5059	26.4118	26.2921	26.1591	26.5988	24.9672	25.24	24.9235	25.3711	24.7332	25.5288	25.334	25.6078	25.135	25.1756	25.923		24.4304	24.5677	24.8328	24.738	25.828	24.8701	25.2809	25.2439	24.6223
[truncated: 75 more columns]

## Sheet: Matrix normalized
ID_REF	Symbol	GB_ACC	SAMPLE 1	SAMPLE 2	SAMPLE 3	SAMPLE 4	SAMPLE 5	SAMPLE 6	SAMPLE 7	SAMPLE 8	SAMPLE 9	SAMPLE 10	SAMPLE 11	SAMPLE 12	SAMPLE 13	SAMPLE 14	SAMPLE 15	SAMPLE 16	SAMPLE 17	SAMPLE 18	SAMPLE 19	SAMPLE 20	SAMPLE 21	SAMPLE 22	SAMPLE 23	SAMPLE 24	SAMPLE 25	SAMPLE 26	SAMPLE 27	SAMPLE 28	SAMPLE 29	SAMPLE 30	SAMPLE 31	SAMPLE 32	SAMPLE 33	SAMPLE 34	SAMPLE 35	SAMPLE 36	SAMPLE 37	SAMPLE 38	SAMPLE 39	SAMPLE 40	SAMPLE 41	SAMPLE 42	SAMPLE 43	SAMPLE 44	SAMPLE 45	SAMPLE 46	SAMPLE 47
Treatment			conP	DCS P	conS	DCS S	conP	DCS P	conS	DCS S	conP	DCS P	conS	DCS S	conP	DCS P	conS	DCS S	conP	DCS P	conS	DCS S	conP	DCS P	conS	DCS S	conP	DCS P	conS	DCS S	conP	DCS P	conS	DCS S	conP	DCS P	conS	DCS S	conP	DCS P	conS	DCS S	conP	DCS P	conS	DCS S	conP	DCS P	conS
Current (mA)			n/a	0.1	n/a	0.1	n/a	0.1	n/a	0.1	n/a	0.1	n/a	0.1	n/a	0.1	n/a	0.1	n/a	0.1	n/a	0.1	n/a	0.1	n/a	0.1	n/a	0.1	n/a	0.1	n/a	0.1	n/a	0.1	n/a	0.1	n/a	0.1	n/a	0.1	n/a	0.1	n/a	0.1	n/a	0.1	n/a	0.1	n/a
Collection time			immediate	immediate	immediate	immediate	immediate	immediate	immediate	immediate	immediate	immediate	immediate	immediate	immediate	immediate	immediate	immediate	immediate	immediate	immediate	immediate	immediate	immediate	immediate	immediate	immediate	immediate	immediate	immediate	1HR	1HR	1HR	1HR	1HR	1HR	1HR	1HR	1HR	1HR	1HR	1HR	1HR	1HR	1HR	1HR	1HR	1HR	1HR
B1	BDNF	NM_007540	0.00349928	0.00396662	0.00326003	0.00284827	0.00437114	0.00464341	0.00331736	0.00361197	0.00479418	0.00319211	0.00214884	0.00185515	0.00204349	0.00362727	0.00230307	0.00272477	0.00319111	0.00294907	0.0021894	0.00341713	0.00406508	0.00307153	0.00204593	0.00270801	0.00399753	0.0046016	0.00232448	0.00249322	0.00272562	0.002502	0.00140399	0.00200723	0.00377195	0.00298397	0.00145355	0.00206588	0.00855332	0.00343607	0.00353316	0.0027814	0.00280667	0.00329753	0.00271059	0.00245434	0.00288278	0.00336897	0.00210655
B2	GMFB	NM_022023	0.0218454	0.0221703	0.0291735	0.0254816	0.0158742	0.0251116	0.0275338	0.0191342	0.0196048	0.0156366	0.0145617	0.00479385	0.0251918	0.0253389	0.0243013	0.0259037	0.0305449	0.0371016	0.0351703	0.0357825	0.0314685	0.0259995	0.0263204	0.0294743	0.0258378	0.0286892	0.0268399	0.0249023	0.0253144	0.0280278	0.0206402	0.0255156	0.0287494	0.0205097	0.0178059	0.0218053	0.0679398	0.0503427	0.0418037	0.0344602	0.0251103	0.0290151	0.0289042	0.0325567	0.0242743	0.026164	0.0180163
B3	GMFG	NM_022024	0.0039985	0.00379555	0.00339705	0.00350189	0.0115487	0.00338003	0.00333349	0.00354365	0.00195434	0.00203758	0.00170003	0.00138246	0.00577405	0.00462542	0.00411348	0.00425876	0.0053473	0.00610846	0.00387188	0.00464357	0.00452992	0.0031878	0.00299376	0.00372589	0.00376255	0.00326931	0.0030344	0.00279667	0.00407171	0.00409832	0.00309993	0.00362771	0.00442909	0.00412054	0.00264521	0.00295275	0.010273	0.00625695	0.00586024	0.00432908	0.00379424	0.0038474	0.00391052	0.00415093	0.00379845	0.0032705	0.00231375
B4	MEF2C	NM_025282	0.0386678	0.0369412	0.0254913	0.0299365	0.0186533	0.0382738	0.0266485	0.0196143	0.0470634	0.0370361	0.0257002	0.0210308	0.0323072	0.0265076	0.0226033	0.0243582	0.0301327	0.0391654	0.0303029	0.0252058	0.0339711	0.0253587	0.0183748	0.0214341	0.0412882	0.0382632	0.0346638	0.0307947	0.0199821	0.0211221	0.0205346	0.0190856	0.0234353	0.0225426	0.0196231	0.0183901	0.0490705	0.0326364	0.0326251	0.0255927	0.0200629	0.0179995	0.0239534	0.0222115	0.0153138	0.0178266	0.0121294
B5	NOS3	NM_008713	0.20135	0.220802	0.12791	0.183602	0.0656539	0.148945	0.0971629	0.0989847	0.297559	0.315536	0.182071	0.177139	0.133171	0.171687	0.103244	0.151134	0.172196	0.201545	0.134465	0.0824407	0.178618	0.136458	0.099751	0.10972	0.24876	0.219182	0.125002	0.118657	0.157864	0.136106	0.0982942	0.0945994	0.169191	0.120087	0.102483	0.0953697	0.394173	0.348849	0.26227	0.182027	0.107931	0.101264	0.0942101	0.0901143	0.107561	0.115741	0.0779828
B6	VEGF 120	BC061468	0.00264407	0.00369099	0.00267184	0.00232018	0.00392777	0.00552714	0.00548725	0.00510809	0.00493922	0.00408393	0.00425589	0.00296346	0.00270989	0.00438563	0.00253689	0.00230543	0.00416657	0.0044251	0.00362375	0.00335901	0.0037139	0.00294968	0.00288068	0.00371493	0.00399836	0.00522574	0.00384174	0.00394838	0.00381685	0.00379799	0.00262585	0.00383177	0.00396263	0.00263159	0.00193192	0.00212279	0.0109947	0.00632081	0.00453691	0.00433628	0.00338126	0.00391113	0.00329039	0.00307159	0.00246709	0.00263455	0.00228895
B7	VEGFR1	NM_010228	0.0458424	0.0482517	0.0338078	0.0470683	0.0125126	0.0443246	0.0259064	0.0240078	0.0537087	0.0606615	0.0287125	0.0356143	0.0357553	0.0324407	0.0248145	0.0311117	0.0384659	0.0488694	0.0287997	0.0258794	0.047684	0.0406775	0.0272628	0.0319077	0.0481415	0.055732	0.0354634	0.0362462	0.0384093	0.0342619	0.0232867	0.0220218	0.0382824	0.0304672	0.0258651	0.0231319	0.0586185	0.0525642	0.032098	0.0254467	0.0345846	0.0332535	0.0254036	0.0225763	0.0296891	0.0397356	0.0209523
B8	CBLN1	NM_019626	0.000379905	0.000384062	0.000213759	0.0002324	0.000231151	0.000268903	0.000298662	0.000171483	0.000338631	0.000274397	0.000259366	0.000209215	0.000488832	0.000638766	0.000457679	0.000611059	0.000768962	0.000706205	0.000298548	0.000437896	0.000471444	0.000394531	0.000272034	0.000261469	0.000403463	0.00044565	0.000230395	0.000354298	0.000421385	0.000260966	0.000292282	0.000259622	0.000641528	0.000351857	0.000429896	0.00041686	0.000947918	0.000741033	0.000376373		0.000608713	0.000529236	0.000423691	0.000544455	0.000269122	0.000385802	0.000273173
B9	CNTF	NM_170786	0.00530319	0.005634	0.00436932	0.00461821	0.00107655	0.00384014	0.00326184	0.0021973	0.00398363	0.00394557	0.00397171	0.00268879	0.00387061	0.00343333	0.00299355	0.00291953	0.0038305	0.00424925	0.00412254	0.00401614	0.0024118	0.00218504	0.00199482	0.00154881	0.00607658	0.00625337	0.00426541	0.00498324	0.00387409	0.00348542	0.00436123	0.00414087	0.00538738	0.00307931	0.00539944	0.0037993	0.00279643	0.00405755	0.00408599		0.00415582	0.00322351	0.00316814	0.00358254	0.00156183	0.00258226	0.00217933
B10	FGF9	NM_013518	9.41032e-06	1.20695e-05	7.43042e-06	6.42599e-06	2.94403e-06	4.7112e-06	4.40615e-06	5.5051e-06	7.56646e-06	5.34066e-06	9.4038e-06	5.4613e-06	2.01656e-06	2.88855e-06	5.61172e-06	5.44533e-06	4.80877e-06	4.76687e-06	5.3185e-06	6.53593e-06	1.3545e-05	5.00491e-06	7.90844e-06	9.78786e-06	6.96606e-06	5.90533e-06	8.48355e-06	9.09623e-06	5.98372e-06	3.46743e-06	5.91742e-06	9.48514e-06	8.13064e-06	4.98984e-06	8.62392e-06	5.95796e-06	6.27719e-06	3.04595e-06	6.1685e-06		5.84912e-06	5.60949e-06	3.59681e-06	6.58676e-06	3.17316e-06	2.81234e-06	6.59201e-06
B11	HCRTR 1	NM_198959	0.000571434	0.000627357	0.000290409	0.000491286	0.000140628	0.000326897	0.000171649	0.000224227	0.000368168	0.000439591	0.000241795	0.000325845	0.000478158	0.000424418	0.000256683	0.000400906	0.000394428	0.000449443	0.000208994	0.000267574	0.000492983	0.000515666	0.000268382	0.000232469	0.000639187	0.000413622	0.000224975	0.000306782	0.000317507	0.000335012	0.000228963	0.000258562	0.000452153	0.000310466	0.000430507	0.000366576	0.000444309	0.000440483	0.00023988		0.000425811	0.000309065	0.000197269	0.000223769	0.000232127	0.000284605	0.000132722
B12	MT3	NM_013603	0.000202369	0.000219145	0.000122926	0.000133822	0.000509661	0.000107478	0.000103033	0.000112444	0.000288208	0.000269038	0.000177785	0.000198039	0.000202376	0.000223355	0.000167474	0.000194034	0.000128206	0.000161618	0.000135826	0.000133366	0.00018594	0.000141043	0.000116925	8.51358e-05	9.40818e-05	9.63671e-05	4.95399e-05	4.55291e-05	7.23286e-05	6.18936e-05	7.11908e-05	8.41778e-05	0.000182451	0.000130494	0.000120676	0.000113399	0.000107453	8.80801e-05	5.6796e-05		6.17629e-05	6.09781e-05	4.54078e-05	4.7107e-05	6.06514e-05	5.76968e-05	6.23954e-05
B13	NTF3	NM_008742	0.00167181	0.00183466	0.00194	0.00159868	0.00140767	0.00115569	0.00161265	0.000905718	0.00197634	0.00187506	0.00305847	0.00129267	0.00249045	0.00268991	0.00260613	0.00272968	0.00289454	0.00282747	0.00378642	0.00347692	0.00219567	0.0019512	0.00171571	0.00133391	0.00263282	0.00229912	0.00196889	0.00178229	0.00241849	0.00204165	0.00285786	0.00198892	0.00384327	0.00230787	0.00256669	0.00212098	0.00446074	0.00298134	0.00154599		0.00462109	0.00323504	0.00319305	0.00308749	0.00164164	0.00308225	0.00235175
[truncated: 77 more columns]

## Sheet: Fold Change
ID_REF	SAMPLE 1/ SAMPLE 3	SAMPLE 2/ SAMPLE 3	SAMPLE 3/ SAMPLE 3	SAMPLE 4/ SAMPLE 3	SAMPLE 5/ SAMPLE 7	SAMPLE 6/ SAMPLE 7	SAMPLE 7/ SAMPLE 7	SAMPLE 8/ SAMPLE 7	SAMPLE 9/ SAMPLE 11	SAMPLE 10/ SAMPLE 11	SAMPLE 11/ SAMPLE 11	SAMPLE 12/ SAMPLE 11	SAMPLE 13/ SAMPLE 15	SAMPLE 14/ SAMPLE 15	SAMPLE 15/ SAMPLE 15	SAMPLE 16/ SAMPLE 15	SAMPLE 17/ SAMPLE 19	SAMPLE 18/ SAMPLE 19	SAMPLE 19/ SAMPLE 19	SAMPLE 20/ SAMPLE 19	SAMPLE 21/ SAMPLE 23	SAMPLE 22/ SAMPLE 23	SAMPLE 23/ SAMPLE 23	SAMPLE 24/ SAMPLE 23	SAMPLE 25/ SAMPLE 27	SAMPLE 26/ SAMPLE 27	SAMPLE 27/ SAMPLE 27	SAMPLE 28/ SAMPLE 27	SAMPLE 29/ SAMPLE 31	SAMPLE 30/ SAMPLE 31	SAMPLE 31/ SAMPLE 31	SAMPLE 32/ SAMPLE 31	SAMPLE 33/ SAMPLE 35	SAMPLE 34/ SAMPLE 35	SAMPLE 35/ SAMPLE 35	SAMPLE 36/ SAMPLE 35	SAMPLE 37/ SAMPLE 39	SAMPLE 38/ SAMPLE 39	SAMPLE 39/ SAMPLE 39	SAMPLE 40/ SAMPLE 39	SAMPLE 41/ SAMPLE 43	SAMPLE 42/ SAMPLE 43	SAMPLE 43/ SAMPLE 43	SAMPLE 44/ SAMPLE 43	SAMPLE 45/ SAMPLE 47	SAMPLE 46/ SAMPLE 47	SAMPLE 47/ SAMPLE 47	SAMPLE 48/ SAMPLE 47	SAMPLE 49/ SAMPLE 51
B1	1.07339	1.21674	1	0.873694	1.31766	1.39973	1	1.08881	2.23105	1.4855	1	0.863325	0.887288	1.57497	1	1.1831	1.45753	1.34698	1	1.56076	1.98691	1.50129	1	1.32361	1.71975	1.97962	1	1.07259	1.94134	1.78207	1	1.42966	2.59498	2.05288	1	1.42126	2.42087	0.97252	1	0.787226	1.03544	1.21653	1	0.905461	1.36848	1.59928	1	1.44305	1.73084
B2	0.748812	0.759949	1	0.873452	0.576533	0.912028	1	0.694935	1.34632	1.07382	1	0.329209	1.03665	1.0427	1	1.06594	0.868486	1.05491	1	1.01741	1.19559	0.987806	1	1.11983	0.962661	1.0689	1	0.927809	1.22646	1.35792	1	1.23621	1.6146	1.15185	1	1.22461	1.62521	1.20426	1	0.824333	0.868742	1.00384	1	1.12637	1.34735	1.45224	1	1.35437	1.1854
B3	1.17705	1.11731	1	1.03086	3.46445	1.01396	1	1.06304	1.14959	1.19856	1	0.813196	1.40369	1.12445	1	1.03532	1.38106	1.57765	1	1.19931	1.51312	1.06481	1	1.24455	1.23997	1.07742	1	0.921656	1.31349	1.32207	1	1.17026	1.67438	1.55774	1	1.11626	1.753	1.0677	1	0.73872	0.970265	0.98386	1	1.06148	1.64168	1.4135	1	1.24831	1.239
B4	1.5169	1.44917	1	1.17438	0.699975	1.43624	1	0.736037	1.83125	1.44108	1	0.818313	1.42932	1.17273	1	1.07764	0.994384	1.29246	1	0.831795	1.84878	1.38008	1	1.16649	1.1911	1.10384	1	0.888381	0.973093	1.02861	1	0.929434	1.19427	1.14878	1	0.937165	1.50407	1.00035	1	0.784448	0.837581	0.751437	1	0.927279	1.26254	1.4697	1	1.4956	1.04509
B5	1.57415	1.72623	1	1.4354	0.675709	1.53294	1	1.01875	1.6343	1.73303	1	0.972908	1.28987	1.66293	1	1.46386	1.2806	1.49887	1	0.613102	1.79064	1.36798	1	1.09994	1.99004	1.75342	1	0.949243	1.60603	1.38468	1	0.962411	1.65093	1.17178	1	0.930595	1.50293	1.33011	1	0.694044	1.14564	1.07488	1	0.956525	1.37929	1.48419	1	1.20041	1.4257
B6	0.989605	1.38144	1	0.868381	0.715798	1.00727	1	0.930901	1.16056	0.959597	1	0.696321	1.06819	1.72874	1	0.908762	1.14979	1.22114	1	0.926941	1.28924	1.02395	1	1.2896	1.04077	1.36025	1	1.02776	1.45357	1.44638	1	1.45925	2.05114	1.36216	1	1.0988	2.42339	1.3932	1	0.95578	1.02762	1.18865	1	0.933502	1.07783	1.15099	1	1.11731	1.13216
B7	1.35597	1.42724	1	1.39223	0.482993	1.71095	1	0.926717	1.87057	2.11272	1	1.24037	1.4409	1.30733	1	1.25377	1.33563	1.69687	1	0.898599	1.74905	1.49205	1	1.17038	1.3575	1.57154	1	1.02207	1.64941	1.47131	1	0.945681	1.48008	1.17793	1	0.894327	1.82624	1.63762	1	0.792784	1.36141	1.30901	1	0.888704	1.41699	1.89648	1	1.23655	1.89681
B8	1.77725	1.7967	1	1.08721	0.773957	0.900361	1	0.57417	1.30561	1.05795	1	0.806642	1.06807	1.39566	1	1.33513	2.57567	2.36547	1	1.46675	1.73303	1.4503	1	0.961161	1.75118	1.93428	1	1.53778	1.4417	0.892856	1	0.888258	1.49229	0.818469	1	0.969676	2.51856	1.96888	1		1.43669	1.24911	1	1.28503	0.985174	1.4123	1	2.28354	1.73276
B9	1.21373	1.28944	1	1.05696	0.330043	1.17729	1	0.67364	1.003	0.99342	1	0.676987	1.29298	1.14691	1	0.975271	0.929161	1.03074	1	0.97419	1.20903	1.09536	1	0.776415	1.42462	1.46607	1	1.16829	0.888304	0.799184	1	0.949474	0.997767	0.570303	1	0.703648	0.684394	0.993041	1		1.31176	1.01748	1	1.1308	0.716655	1.18489	1	1.35212	1.26573
B10	1.26646	1.62434	1	0.864822	0.668164	1.06923	1	1.24941	0.804617	0.567926	1	0.580754	0.359347	0.514734	1	0.970349	0.90416	0.896282	1	1.22891	1.71273	0.632856	1	1.23765	0.821126	0.696092	1	1.07222	1.0112	0.585971	1	1.60292	0.942801	0.578605	1	0.690865	1.01762	0.493792	1		1.62619	1.55957	1	1.83128	0.481364	0.426628	1	1.22283	3.77879
B11	1.96769	2.16025	1	1.6917	0.819278	1.90445	1	1.30631	1.52264	1.81803	1	1.34761	1.86284	1.65347	1	1.56187	1.88727	2.1505	1	1.28029	1.83687	1.92139	1	0.866187	2.84115	1.83853	1	1.36363	1.38672	1.46317	1	1.12928	1.05028	0.721164	1	0.851498	1.85221	1.83627	1		2.15853	1.56672	1	1.13434	1.74896	2.14436	1	1.70064	2.32249
B12	1.64627	1.78274	1	1.08864	4.94656	1.04313	1	1.09134	1.6211	1.51328	1	1.11392	1.2084	1.33367	1	1.15859	0.943896	1.18989	1	0.981884	1.59025	1.20627	1	0.728121	1.89911	1.94524	1	0.91904	1.01598	0.869405	1	1.18243	1.51191	1.08136	1	0.939702	1.89192	1.55081	1		1.36018	1.3429	1	1.03742	0.972048	0.924695	1	1.77452	1.27317
B13	0.861755	0.945697	1	0.824062	0.872892	0.716642	1	0.561633	0.646188	0.613071	1	0.422654	0.955614	1.03215	1	1.04741	0.764453	0.746738	1	0.91826	1.27974	1.13725	1	0.777465	1.33721	1.16772	1	0.905226	0.846261	0.714398	1	0.695947	1.49736	0.89916	1	0.82635	2.88536	1.92843	1		1.44724	1.01315	1	0.966941	0.698049	1.31062	1	1.55803	1.64801
[truncated: 75 more columns]
